# Supplementary material for: Distinct tau neuropathology and cellular profiles of an APOE3 Christchurch homozygote protected against autosomal dominant Alzheimer’s dementia
Source: Acta Neuropathol. 2022 Jul 15;144(3):589–601. doi: 10.1007/s00401-022-02467-8 (PMC9381462; doi:10.1007/s00401-022-02467-8)
Supplement: Supplementary file 2 — (XLSX 300 KB) [file 401_2022_2467_MOESM2_ESM.xlsx]

## Sheet: Cluster Markers
Supp. Table 5 - List of marker genes for each cluster. Marker genes per cluster were determined using the Wilcoxon rank sum test with a FDR-corrected P value ≤ 0.01 and a logFC threshold of 1.0. Only positive marker genes were considered. Note that some P-values and FDR are = 0 because they are smaller than the R limit of 2.225074e-308. Olig: oligodendrocytes, Ast: astrocytes, Mic: microglia, OPC…
	p_val	avg_log2FC	pct.1	pct.2	FDR	cluster	gene
PLP1	0	5.16348	1	0.22	0	Olig	PLP1
ST18	0	4.51379	1	0.164	0	Olig	ST18
CTNNA3	0	4.41123	1	0.511	0	Olig	CTNNA3
MOBP	0	3.79653	1	0.044	0	Olig	MOBP
RNF220	0	3.75698	1	0.414	0	Olig	RNF220
TMEM144	0	3.68279	1	0.152	0	Olig	TMEM144
PIP4K2A	0	3.62541	1	0.685	0	Olig	PIP4K2A
MBP	0	3.43017	1	0.627	0	Olig	MBP
TF	0	3.33689	1	0.056	0	Olig	TF
MAN2A1	0	3.27105	1	0.879	0	Olig	MAN2A1
ENPP2	0	3.18559	1	0.039	0	Olig	ENPP2
CLDND1	0	3.16781	1	0.116	0	Olig	CLDND1
SLC44A1	0	3.16616	1	0.918	0	Olig	SLC44A1
SLC24A2	0	3.13876	1	0.576	0	Olig	SLC24A2
PDE4B	0	3.11146	1	0.812	0	Olig	PDE4B
CNP	0	3.07658	0.999	0.097	0	Olig	CNP
LINC01608	0	2.9553	0.973	0.024	0	Olig	LINC01608
PLCL1	0	2.93183	1	0.73	0	Olig	PLCL1
IL1RAPL1	0	2.93168	1	0.792	0	Olig	IL1RAPL1
C10orf90	0	2.91742	1	0.121	0	Olig	C10orf90
DOCK5	0	2.85459	1	0.291	0	Olig	DOCK5
DOCK10	0	2.83298	1	0.422	0	Olig	DOCK10
KCNH8	0	2.80083	1	0.305	0	Olig	KCNH8
SCD	0	2.79743	0.999	0.051	0	Olig	SCD
CLMN	0	2.77709	1	0.079	0	Olig	CLMN
PALM2	0	2.75482	0.988	0.083	0	Olig	PALM2
SHTN1	0	2.73949	1	0.836	0	Olig	SHTN1
PLEKHH1	0	2.72813	1	0.046	0	Olig	PLEKHH1
SLCO1A2	0	2.69529	0.999	0.031	0	Olig	SLCO1A2
EDIL3	0	2.6845	1	0.768	0	Olig	EDIL3
PXK	0	2.66785	1	0.321	0	Olig	PXK
UGT8	0	2.66007	1	0.05	0	Olig	UGT8
SPOCK3	0	2.65759	1	0.345	0	Olig	SPOCK3
TTLL7	0	2.64826	1	0.855	0	Olig	TTLL7
TMEM165	0	2.61237	1	0.605	0	Olig	TMEM165
FAM107B	0	2.5946	1	0.077	0	Olig	FAM107B
AC026316.5	0	2.57126	1	0.025	0	Olig	AC026316.5
PRUNE2	0	2.5322	1	0.75	0	Olig	PRUNE2
HHIP	0	2.50654	0.996	0.05	0	Olig	HHIP
PCSK6	0	2.44676	1	0.083	0	Olig	PCSK6
LINC00639	0	2.44418	1	0.037	0	Olig	LINC00639
SPOCK1	0	2.42556	1	0.753	0	Olig	SPOCK1
LAMP2	0	2.4222	1	0.314	0	Olig	LAMP2
PHLPP1	0	2.38753	1	0.933	0	Olig	PHLPP1
CREB5	0	2.38681	1	0.388	0	Olig	CREB5
ABCA8	0	2.38606	0.998	0.018	0	Olig	ABCA8
SHROOM4	0	2.38279	0.999	0.069	0	Olig	SHROOM4
SH3GL3	0	2.37997	1	0.555	0	Olig	SH3GL3
QKI	0	2.37479	1	0.876	0	Olig	QKI
ANLN	0	2.37192	0.998	0.017	0	Olig	ANLN
COL4A5	0	2.37143	1	0.269	0	Olig	COL4A5
ELMO1	0	2.36081	1	0.702	0	Olig	ELMO1
SGK1	0	2.35891	1	0.451	0	Olig	SGK1
CRYAB	0	2.35621	0.991	0.091	0	Olig	CRYAB
FRMD4B	0	2.35571	1	0.476	0	Olig	FRMD4B
QDPR	0	2.3502	1	0.153	0	Olig	QDPR
LPAR1	0	2.34358	1	0.12	0	Olig	LPAR1
LINC00320	0	2.32666	0.998	0.047	0	Olig	LINC00320
ARAP2	0	2.31942	1	0.698	0	Olig	ARAP2
BCAS1	0	2.29964	1	0.073	0	Olig	BCAS1
ANO4	0	2.29734	0.993	0.342	0	Olig	ANO4
FRMD5	0	2.27593	1	0.898	0	Olig	FRMD5
DNAJC6	0	2.26612	1	0.827	0	Olig	DNAJC6
ABCA2	0	2.26476	1	0.043	0	Olig	ABCA2
GRM3	0	2.25557	1	0.537	0	Olig	GRM3
TMTC2	0	2.24825	1	0.712	0	Olig	TMTC2
VRK2	0	2.23668	1	0.137	0	Olig	VRK2
UNC5C	0	2.22062	1	0.903	0	Olig	UNC5C
MOG	0	2.21438	0.998	0.007	0	Olig	MOG
FUT8	0	2.19979	1	0.967	0	Olig	FUT8
KLHL32	0	2.1985	1	0.676	0	Olig	KLHL32
DAAM2	0	2.1876	0.999	0.131	0	Olig	DAAM2
CNTN2	0	2.18501	1	0.02	0	Olig	CNTN2
PLD1	0	2.18429	1	0.123	0	Olig	PLD1
KIF6	0	2.17282	1	0.032	0	Olig	KIF6
ERBIN	0	2.17221	1	0.903	0	Olig	ERBIN
DPYD	0	2.16015	1	0.801	0	Olig	DPYD
LINC00609	0	2.13125	0.993	0.117	0	Olig	LINC00609
SLC5A11	0	2.12051	0.933	0.028	0	Olig	SLC5A11
FOLH1	0	2.11909	0.999	0.006	0	Olig	FOLH1
SLAIN1	0	2.11206	1	0.847	0	Olig	SLAIN1
2021-09-07	0	2.09843	1	0.999	0	Olig	2021-09-07
PDE1C	0	2.08308	1	0.663	0	Olig	PDE1C
DNM3	0	2.08148	1	0.971	0	Olig	DNM3
FRYL	0	2.08074	1	1	0	Olig	FRYL
GAB1	0	2.0732	1	0.828	0	Olig	GAB1
MAP7	0	2.06766	1	0.947	0	Olig	MAP7
ATP8A1	0	2.06484	1	0.96	0	Olig	ATP8A1
POLR2F	0	2.0563	1	0.055	0	Olig	POLR2F
CERCAM	0	2.0209	1	0.021	0	Olig	CERCAM
LINC01170	0	2.01467	0.97	0.056	0	Olig	LINC01170
APLP1	0	2.01071	1	0.377	0	Olig	APLP1
PDE8A	0	2.00647	1	0.754	0	Olig	PDE8A
PCDH9	0	1.99767	1	0.968	0	Olig	PCDH9
KIRREL3	0	1.99759	0.999	0.499	0	Olig	KIRREL3
PIEZO2	0	1.99082	0.99	0.051	0	Olig	PIEZO2
FA2H	0	1.98105	1	0.021	0	Olig	FA2H
ERMN	0	1.97192	0.994	0.007	0	Olig	ERMN
MTUS1	0	1.96092	1	0.485	0	Olig	MTUS1
PPP2R2B	0	1.95141	1	0.983	0	Olig	PPP2R2B
AMER2	0	1.94609	1	0.539	0	Olig	AMER2
ALCAM	0	1.94419	1	0.692	0	Olig	ALCAM
EFHD1	0	1.94357	0.998	0.072	0	Olig	EFHD1
SYNJ2	0	1.92761	1	0.17	0	Olig	SYNJ2
DLC1	0	1.92394	1	0.366	0	Olig	DLC1
NDRG1	0	1.91329	1	0.086	0	Olig	NDRG1
ADIPOR2	0	1.90932	1	0.371	0	Olig	ADIPOR2
OPALIN	0	1.90093	0.905	0.008	0	Olig	OPALIN
ASPA	0	1.88783	0.998	0.013	0	Olig	ASPA
SELENOP	0	1.88092	0.994	0.123	0	Olig	SELENOP
NFASC	0	1.88019	1	0.567	0	Olig	NFASC
MYO1D	0	1.86802	1	0.462	0	Olig	MYO1D
GPM6B	0	1.86496	1	0.993	0	Olig	GPM6B
ZDHHC20	0	1.86086	1	0.803	0	Olig	ZDHHC20
GPR37	0	1.84777	0.998	0.006	0	Olig	GPR37
FAM124A	0	1.83758	1	0.026	0	Olig	FAM124A
SH3TC2	0	1.83364	0.999	0.01	0	Olig	SH3TC2
CDK19	0	1.83091	1	0.963	0	Olig	CDK19
SLCO3A1	0	1.82665	1	0.691	0	Olig	SLCO3A1
FGFR2	0	1.82211	1	0.179	0	Olig	FGFR2
MYRF	0	1.82083	0.998	0.014	0	Olig	MYRF
HDAC2-AS2	0	1.81934	0.999	0.452	0	Olig	HDAC2-AS2
GNAI1	0	1.80564	1	0.524	0	Olig	GNAI1
DYSF	0	1.7975	0.982	0.015	0	Olig	DYSF
MAG	0	1.79661	0.978	0.003	0	Olig	MAG
NCKAP5	0	1.79642	1	0.662	0	Olig	NCKAP5
TRIM2	0	1.76829	1	0.967	0	Olig	TRIM2
SIK3	0	1.75694	1	1	0	Olig	SIK3
DLG1	0	1.75495	1	1	0	Olig	DLG1
TMEFF2	0	1.7544	1	0.536	0	Olig	TMEFF2
APBB2	0	1.75423	1	0.888	0	Olig	APBB2
PLA2G16	0	1.75342	0.999	0.024	0	Olig	PLA2G16
OTUD7A	0	1.75059	1	0.952	0	Olig	OTUD7A
LPGAT1	0	1.75019	1	0.833	0	Olig	LPGAT1
ATP10B	0	1.74914	0.998	0.15	0	Olig	ATP10B
LRP2	0	1.74159	0.993	0.281	0	Olig	LRP2
PRR5L	0	1.73607	0.998	0.043	0	Olig	PRR5L
GPRC5B	0	1.73308	0.999	0.215	0	Olig	GPRC5B
CDH19	0	1.73054	0.991	0.012	0	Olig	CDH19
DIP2B	0	1.72954	1	0.997	0	Olig	DIP2B
ITGA2	0	1.72784	0.987	0.029	0	Olig	ITGA2
CDK18	0	1.72394	0.999	0.019	0	Olig	CDK18
MAL	0	1.71961	0.994	0.033	0	Olig	MAL
FMNL2	0	1.71779	1	0.995	0	Olig	FMNL2
NCAM2	0	1.71481	1	0.912	0	Olig	NCAM2
CCP110	0	1.71195	1	0.115	0	Olig	CCP110
ATG4C	0	1.71141	1	0.376	0	Olig	ATG4C
CNTNAP4	0	1.707	0.998	0.321	0	Olig	CNTNAP4
RFTN2	0	1.69116	1	0.326	0	Olig	RFTN2
PLLP	0	1.69069	0.995	0.052	0	Olig	PLLP
SORT1	0	1.6843	1	0.914	0	Olig	SORT1
ZNF536	0	1.68333	1	0.455	0	Olig	ZNF536
AL359091.1	0	1.65542	0.996	0.011	0	Olig	AL359091.1
KIF13B	0	1.65356	1	0.205	0	Olig	KIF13B
LINC01630	0	1.65309	0.994	0.036	0	Olig	LINC01630
PHLDB1	0	1.64822	1	0.096	0	Olig	PHLDB1
AK5	0	1.6468	1	0.492	0	Olig	AK5
COLGALT2	0	1.6436	1	0.459	0	Olig	COLGALT2
SEMA4D	0	1.62265	1	0.23	0	Olig	SEMA4D
NKAIN2	0	1.61829	1	0.676	0	Olig	NKAIN2
ANK3	0	1.61777	1	0.869	0	Olig	ANK3
LRRC1	0	1.61774	1	0.185	0	Olig	LRRC1
DOCK1	0	1.60081	1	0.38	0	Olig	DOCK1
NT5DC1	0	1.59786	1	0.485	0	Olig	NT5DC1
TTYH2	0	1.5974	0.998	0.06	0	Olig	TTYH2
ARHGAP21	0	1.59646	1	0.991	0	Olig	ARHGAP21
CNDP1	0	1.59428	0.982	0.012	0	Olig	CNDP1
ZEB2	0	1.59143	1	0.999	0	Olig	ZEB2
SUN2	0	1.58425	1	0.086	0	Olig	SUN2
NKX6-2	0	1.57764	0.982	0.004	0	Olig	NKX6-2
MEGF10	0	1.5656	1	0.212	0	Olig	MEGF10
GLDN	0	1.56434	0.999	0.117	0	Olig	GLDN
AC090502.1	0	1.55918	0.886	0.008	0	Olig	AC090502.1
PTPRK	0	1.55704	1	0.871	0	Olig	PTPRK
AC012593.1	0	1.55395	0.893	0.105	0	Olig	AC012593.1
GRID1	0	1.55095	1	0.736	0	Olig	GRID1
LIMCH1	0	1.54499	1	0.892	0	Olig	LIMCH1
IQGAP1	0	1.54282	1	0.221	0	Olig	IQGAP1
KCNMB4	0	1.53479	0.999	0.484	0	Olig	KCNMB4
ARHGAP23	0	1.52961	0.999	0.028	0	Olig	ARHGAP23
AATK	0	1.52825	1	0.069	0	Olig	AATK
USP54	0	1.52295	1	0.611	0	Olig	USP54
CD22	0	1.52216	0.997	0.006	0	Olig	CD22
HIPK2	0	1.51961	1	0.698	0	Olig	HIPK2
ADAMTS18	0	1.5161	0.99	0.113	0	Olig	ADAMTS18
MOB3B	0	1.51126	1	0.369	0	Olig	MOB3B
JAM3	0	1.49775	1	0.632	0	Olig	JAM3
AKAP6	0	1.49557	1	0.875	0	Olig	AKAP6
RETREG1	0	1.48887	1	0.402	0	Olig	RETREG1
MAP4K4	0	1.48824	1	1	0	Olig	MAP4K4
TMEM63A	0	1.4847	0.998	0.008	0	Olig	TMEM63A
LIPA	0	1.47541	1	0.325	0	Olig	LIPA
RYBP	0	1.46003	1	0.82	0	Olig	RYBP
DSCAML1	0	1.45098	1	0.7	0	Olig	DSCAML1
GNAO1	0	1.44863	1	0.653	0	Olig	GNAO1
CPB2-AS1	0	1.44508	0.999	0.041	0	Olig	CPB2-AS1
RGCC	0	1.44363	0.987	0.114	0	Olig	RGCC
PEX5L	0	1.44012	1	0.857	0	Olig	PEX5L
CARNS1	0	1.43451	0.994	0.003	0	Olig	CARNS1
COBL	0	1.43192	1	0.822	0	Olig	COBL
C1QTNF3-AMACR	0	1.42889	1	0.529	0	Olig	C1QTNF3-AMACR
PHACTR3	0	1.42603	1	0.612	0	Olig	PHACTR3
DOCK9	0	1.42566	1	0.85	0	Olig	DOCK9
DUBR	0	1.4245	1	0.431	0	Olig	DUBR
FOXN2	0	1.42062	1	0.449	0	Olig	FOXN2
AC016597.1	0	1.41085	0.99	0.013	0	Olig	AC016597.1
AC009063.2	0	1.41066	0.99	0.005	0	Olig	AC009063.2
FGF1	0	1.41041	1	0.131	0	Olig	FGF1
MAP4K5	0	1.40174	1	1	0	Olig	MAP4K5
2021-03-01	0	1.40009	1	0.881	0	Olig	2021-03-01
SEMA6A	0	1.39761	1	0.485	0	Olig	SEMA6A
LANCL1	0	1.3946	1	0.652	0	Olig	LANCL1
TUBB4A	0	1.39408	0.997	0.267	0	Olig	TUBB4A
NCOA7	0	1.37669	1	0.625	0	Olig	NCOA7
SLC22A15	0	1.37219	0.999	0.248	0	Olig	SLC22A15
MVB12B	0	1.37184	1	0.853	0	Olig	MVB12B
LRRC63	0	1.36872	0.974	0.008	0	Olig	LRRC63
HIP1	0	1.36797	1	0.477	0	Olig	HIP1
DPYSL5	0	1.36477	0.998	0.248	0	Olig	DPYSL5
RHOU	0	1.36165	0.994	0.014	0	Olig	RHOU
LGR5	0	1.35747	0.972	0.04	0	Olig	LGR5
CPEB2	0	1.35738	1	0.625	0	Olig	CPEB2
MAGI2	0	1.34533	1	0.978	0	Olig	MAGI2
KIAA1324L	0	1.3443	1	0.598	0	Olig	KIAA1324L
RAPGEF5	0	1.34377	1	0.599	0	Olig	RAPGEF5
OLMALINC	0	1.34356	0.998	0.078	0	Olig	OLMALINC
SRCIN1	0	1.33774	1	0.365	0	Olig	SRCIN1
PSEN1	0	1.33247	1	0.614	0	Olig	PSEN1
2021-09-04	0	1.32708	0.975	0.005	0	Olig	2021-09-04
HS3ST5	0	1.3242	0.998	0.395	0	Olig	HS3ST5
PDE1A	0	1.31506	1	0.429	0	Olig	PDE1A
ZCCHC24	0	1.31489	0.999	0.182	0	Olig	ZCCHC24
PPP1R16B	0	1.31489	1	0.376	0	Olig	PPP1R16B
CLASP2	0	1.31479	1	1	0	Olig	CLASP2
FEZ1	0	1.31133	0.999	0.252	0	Olig	FEZ1
TCF12	0	1.30827	1	0.997	0	Olig	TCF12
TJP1	0	1.30544	1	0.998	0	Olig	TJP1
CPOX	0	1.30326	0.998	0.015	0	Olig	CPOX
TMTC4	0	1.29782	0.997	0.09	0	Olig	TMTC4
AL354809.1	0	1.29519	0.764	0.005	0	Olig	AL354809.1
RASGRP3	0	1.29508	0.986	0.026	0	Olig	RASGRP3
ZBTB20	0	1.28911	1	0.838	0	Olig	ZBTB20
DIP2C	0	1.28715	1	0.989	0	Olig	DIP2C
SECISBP2L	0	1.28088	1	0.963	0	Olig	SECISBP2L
NINJ2	0	1.27663	0.978	0.006	0	Olig	NINJ2
ZNF638	0	1.26778	1	1	0	Olig	ZNF638
HSPA2	0	1.26013	0.825	0.004	0	Olig	HSPA2
ABHD17B	0	1.25828	0.999	0.136	0	Olig	ABHD17B
PALM2-AKAP2	0	1.25699	0.983	0.072	0	Olig	PALM2-AKAP2
CLIC4	0	1.25339	1	0.349	0	Olig	CLIC4
FBXL7	0	1.24662	1	0.561	0	Olig	FBXL7
ENOX1	0	1.24547	1	0.78	0	Olig	ENOX1
ZDHHC9	0	1.24222	0.992	0.005	0	Olig	ZDHHC9
EXOC6B	0	1.24174	1	1	0	Olig	EXOC6B
BIN1	0	1.24147	1	0.296	0	Olig	BIN1
BTBD3	0	1.24125	1	0.437	0	Olig	BTBD3
ENOX2	0	1.2404	0.966	0.182	0	Olig	ENOX2
PTBP2	0	1.23698	1	1	0	Olig	PTBP2
SPP1	0	1.23035	0.992	0.327	0	Olig	SPP1
LINC00877	0	1.22837	0.921	0.002	0	Olig	LINC00877
CDC14B	0	1.22566	1	0.798	0	Olig	CDC14B
SCD5	0	1.22343	1	0.927	0	Olig	SCD5
YPEL2	0	1.22278	1	0.546	0	Olig	YPEL2
CPQ	0	1.22162	1	0.353	0	Olig	CPQ
AF165147.1	0	1.21736	0.989	0.117	0	Olig	AF165147.1
AGTPBP1	0	1.21581	1	0.972	0	Olig	AGTPBP1
CCDC88A	0	1.21203	1	1	0	Olig	CCDC88A
HAPLN2	0	1.21167	0.978	0.008	0	Olig	HAPLN2
NEO1	0	1.20784	1	0.947	0	Olig	NEO1
AC006059.1	0	1.2065	0.996	0.508	0	Olig	AC006059.1
C9orf3	0	1.20599	1	1	0	Olig	C9orf3
FAM13C	0	1.20465	1	0.829	0	Olig	FAM13C
CSRP1	0	1.20382	0.97	0.153	0	Olig	CSRP1
TMEM98	0	1.20278	0.969	0.007	0	Olig	TMEM98
MIR181A1HG	0	1.20077	1	0.676	0	Olig	MIR181A1HG
SLC12A2	0	1.1996	1	0.673	0	Olig	SLC12A2
NALCN	0	1.19198	1	0.633	0	Olig	NALCN
LDB3	0	1.19118	0.973	0.003	0	Olig	LDB3
ZNF708	0	1.18682	1	0.17	0	Olig	ZNF708
ANKIB1	0	1.17818	1	1	0	Olig	ANKIB1
MARCKSL1	0	1.1769	0.978	0.319	0	Olig	MARCKSL1
C12orf76	0	1.17511	1	0.071	0	Olig	C12orf76
SLC25A13	0	1.17074	1	0.574	0	Olig	SLC25A13
AC096564.1	0	1.17031	0.985	0.025	0	Olig	AC096564.1
RTN4	0	1.16911	1	1	0	Olig	RTN4
ACER3	0	1.16064	1	0.665	0	Olig	ACER3
SEMA3B	0	1.15568	0.986	0.014	0	Olig	SEMA3B
PPM1H	0	1.15494	1	0.703	0	Olig	PPM1H
FNBP1	0	1.15045	1	0.966	0	Olig	FNBP1
PMP22	0	1.14816	0.993	0.159	0	Olig	PMP22
MBNL2	0	1.14693	1	0.996	0	Olig	MBNL2
LINC00862	0	1.14292	0.967	0.011	0	Olig	LINC00862
SGK3	0	1.1326	1	0.854	0	Olig	SGK3
P2RX7	0	1.13151	1	0.335	0	Olig	P2RX7
CD55	0	1.13068	0.95	0.008	0	Olig	CD55
PLEKHB1	0	1.13042	0.952	0.026	0	Olig	PLEKHB1
APP	0	1.12769	1	0.958	0	Olig	APP
APOD	0	1.12691	0.954	0.059	0	Olig	APOD
TXNIP	0	1.12536	0.999	0.457	0	Olig	TXNIP
PKP4	0	1.12312	1	0.916	0	Olig	PKP4
NDE1	0	1.12142	0.993	0.012	0	Olig	NDE1
PIK3C2B	0	1.11741	0.998	0.027	0	Olig	PIK3C2B
DEPTOR	0	1.11574	0.998	0.135	0	Olig	DEPTOR
KIAA1755	0	1.11343	0.995	0.131	0	Olig	KIAA1755
TLE4	0	1.11317	1	0.744	0	Olig	TLE4
SLC39A11	0	1.10606	1	0.594	0	Olig	SLC39A11
TSC22D4	0	1.10313	0.986	0.175	0	Olig	TSC22D4
AC106869.1	0	1.09853	0.993	0.167	0	Olig	AC106869.1
TPPP	0	1.09665	0.998	0.383	0	Olig	TPPP
FANCL	0	1.09512	1	0.408	0	Olig	FANCL
OSBPL1A	0	1.09434	1	0.979	0	Olig	OSBPL1A
SGMS1	0	1.08449	1	0.984	0	Olig	SGMS1
GSN	0	1.08404	0.999	0.266	0	Olig	GSN
NXPE3	0	1.08296	0.996	0.015	0	Olig	NXPE3
MOSPD2	0	1.08161	0.989	0.007	0	Olig	MOSPD2
PREX1	0	1.07745	1	0.326	0	Olig	PREX1
PPP1R14A	0	1.07649	0.833	0.001	0	Olig	PPP1R14A
SNX30	0	1.07399	1	0.186	0	Olig	SNX30
PLEKHG3	0	1.07362	0.965	0.001	0	Olig	PLEKHG3
TARSL2	0	1.07336	1	0.468	0	Olig	TARSL2
ATP11A	0	1.07309	1	0.389	0	Olig	ATP11A
SIRT2	0	1.07041	0.991	0.043	0	Olig	SIRT2
CD9	0	1.06992	0.782	0.001	0	Olig	CD9
AC106791.1	0	1.06834	0.99	0.067	0	Olig	AC106791.1
IGSF11	0	1.06797	1	0.764	0	Olig	IGSF11
RNASE1	0	1.06659	0.68	0.004	0	Olig	RNASE1
BBX	0	1.0659	1	0.983	0	Olig	BBX
ZNF652	0	1.06491	1	0.679	0	Olig	ZNF652
BOK	0	1.05808	0.947	0.001	0	Olig	BOK
TBC1D12	0	1.05488	0.999	0.296	0	Olig	TBC1D12
DST	0	1.05258	1	1	0	Olig	DST
CYP7B1	0	1.05032	0.994	0.362	0	Olig	CYP7B1
GAB2	0	1.04907	1	0.763	0	Olig	GAB2
NIPAL3	0	1.04837	0.994	0.008	0	Olig	NIPAL3
TUBA1A	0	1.04681	0.996	0.605	0	Olig	TUBA1A
EVA1C	0	1.04585	0.998	0.226	0	Olig	EVA1C
DAPK2	0	1.04519	0.892	0.006	0	Olig	DAPK2
C21orf62-AS1	0	1.04435	0.974	0.082	0	Olig	C21orf62-AS1
LINC01135	0	1.04272	0.926	0.061	0	Olig	LINC01135
FAM102A	0	1.04265	0.994	0.011	0	Olig	FAM102A
GLTP	0	1.03654	0.993	0.003	0	Olig	GLTP
GOLGA7	0	1.03508	0.871	0.003	0	Olig	GOLGA7
PTMA	0	1.03185	1	0.849	0	Olig	PTMA
STARD13	0	1.03151	1	0.588	0	Olig	STARD13
NDRG2	0	1.02987	0.988	0.23	0	Olig	NDRG2
ENDOD1	0	1.02715	0.963	0.014	0	Olig	ENDOD1
KDM6A	0	1.02536	1	0.999	0	Olig	KDM6A
RNF144A	0	1.02257	1	0.774	0	Olig	RNF144A
SLC31A2	0	1.02017	0.937	0.001	0	Olig	SLC31A2
KCNJ2	0	1.02006	0.977	0.002	0	Olig	KCNJ2
STXBP3	0	1.01948	1	0.273	0	Olig	STXBP3
SLC48A1	0	1.0187	0.949	0.059	0	Olig	SLC48A1
RNF13	0	1.01784	1	0.996	0	Olig	RNF13
CPM	0	1.01699	0.976	0.111	0	Olig	CPM
ARFGEF3	0	1.01651	1	0.815	0	Olig	ARFGEF3
SLC13A3	0	1.01558	0.994	0.138	0	Olig	SLC13A3
NCAM1	0	1.01262	1	0.98	0	Olig	NCAM1
MYO6	0	1.01224	1	0.939	0	Olig	MYO6
HECW2	0	1.00958	1	0.656	0	Olig	HECW2
INF2	0	1.00889	0.977	0.01	0	Olig	INF2
CPNE2	0	1.00756	0.961	0.012	0	Olig	CPNE2
AMD1	0	1.00675	1	0.332	0	Olig	AMD1
RAB40B	0	1.00544	0.998	0.08	0	Olig	RAB40B
LSS	0	1.00073	0.998	0.017	0	Olig	LSS
AGAP1	0	1.00062	1	0.991	0	Olig	AGAP1
FHIT	1.45947e-305	1.1943	1	0.948	3.33927e-301	Olig	FHIT
LMCD1-AS1	9.45293e-299	1.17171	0.998	0.558	2.16283e-294	Olig	LMCD1-AS1
EYS	0	4.17201	1	0.199	0	RORB+1	EYS
NRG1	0	3.63048	0.999	0.347	0	RORB+1	NRG1
AP000311.1	0	3.49278	1	0.194	0	RORB+1	AP000311.1
GPC6	0	3.48492	1	0.446	0	RORB+1	GPC6
OTX2-AS1	0	2.88357	0.976	0.033	0	RORB+1	OTX2-AS1
PCBP3	0	2.88049	1	0.237	0	RORB+1	PCBP3
ANO2	0	2.86014	0.996	0.102	0	RORB+1	ANO2
FSTL5	0	2.82285	1	0.35	0	RORB+1	FSTL5
EGFLAM	0	2.62856	0.973	0.023	0	RORB+1	EGFLAM
AL161757.4	0	2.5938	0.916	0.016	0	RORB+1	AL161757.4
IMPG2	0	2.50751	0.983	0.02	0	RORB+1	IMPG2
FILIP1L	0	2.49332	1	0.213	0	RORB+1	FILIP1L
AC084361.1	0	2.46049	0.998	0.094	0	RORB+1	AC084361.1
MPPED2	0	2.41258	1	0.588	0	RORB+1	MPPED2
SNAP25-AS1	0	2.4091	1	0.257	0	RORB+1	SNAP25-AS1
DACH1	0	2.39741	1	0.3	0	RORB+1	DACH1
CCDC144NL-AS1	0	2.38374	1	0.171	0	RORB+1	CCDC144NL-AS1
MCC	0	2.37341	1	0.372	0	RORB+1	MCC
AC027288.3	0	2.35298	1	0.155	0	RORB+1	AC027288.3
STRADB	0	2.30817	1	0.164	0	RORB+1	STRADB
FAM19A4	0	2.3078	0.979	0.12	0	RORB+1	FAM19A4
AC090709.1	0	2.26054	0.999	0.124	0	RORB+1	AC090709.1
SLC35F3	0	2.19407	1	0.587	0	RORB+1	SLC35F3
AC069228.1	0	2.17993	1	0.262	0	RORB+1	AC069228.1
CADPS	0	2.15351	1	0.611	0	RORB+1	CADPS
SRRM4	0	2.10656	1	0.509	0	RORB+1	SRRM4
AP000462.1	0	2.05985	0.999	0.149	0	RORB+1	AP000462.1
KIAA1211	0	2.05942	1	0.392	0	RORB+1	KIAA1211
ZNF385B	0	1.89732	1	0.477	0	RORB+1	ZNF385B
KCNB2	0	1.87913	0.998	0.466	0	RORB+1	KCNB2
MAK	0	1.8784	0.998	0.113	0	RORB+1	MAK
ATG5	0	1.8783	1	0.685	0	RORB+1	ATG5
AL138752.2	0	1.86706	1	0.197	0	RORB+1	AL138752.2
ANGPTL1	0	1.85972	0.994	0.087	0	RORB+1	ANGPTL1
EYA2	0	1.84901	0.994	0.237	0	RORB+1	EYA2
ANKUB1	0	1.84452	1	0.195	0	RORB+1	ANKUB1
USH2A	0	1.82739	0.939	0.024	0	RORB+1	USH2A
SOX4	0	1.81775	0.999	0.12	0	RORB+1	SOX4
AL117381.1	0	1.81267	0.99	0.061	0	RORB+1	AL117381.1
PTPN13	0	1.79484	1	0.8	0	RORB+1	PTPN13
SLC8A1-AS1	0	1.78775	0.987	0.167	0	RORB+1	SLC8A1-AS1
KLHL28	0	1.72843	1	0.343	0	RORB+1	KLHL28
SEMA3A	0	1.72509	0.991	0.25	0	RORB+1	SEMA3A
KLHL29	0	1.69275	1	0.458	0	RORB+1	KLHL29
RORA-AS1	0	1.66234	0.998	0.218	0	RORB+1	RORA-AS1
RAB11A	0	1.64257	1	0.644	0	RORB+1	RAB11A
OTX2	0	1.63019	0.979	0.036	0	RORB+1	OTX2
NLK	0	1.6253	1	0.947	0	RORB+1	NLK
PRICKLE2	0	1.60987	1	0.684	0	RORB+1	PRICKLE2
PDE5A	0	1.59082	1	0.173	0	RORB+1	PDE5A
RALGPS2	0	1.58955	0.998	0.587	0	RORB+1	RALGPS2
AC112206.2	0	1.57959	0.829	0.068	0	RORB+1	AC112206.2
AC027018.1	0	1.57641	0.999	0.11	0	RORB+1	AC027018.1
ITSN1	0	1.57212	1	0.951	0	RORB+1	ITSN1
CCDC144NL	0	1.5702	0.995	0.132	0	RORB+1	CCDC144NL
ARHGAP42	0	1.55867	0.991	0.265	0	RORB+1	ARHGAP42
AC009690.2	0	1.55645	0.987	0.062	0	RORB+1	AC009690.2
EPB41	0	1.54794	1	0.419	0	RORB+1	EPB41
IMPG1	0	1.53711	0.86	0.003	0	RORB+1	IMPG1
DCT	0	1.52552	0.835	0.006	0	RORB+1	DCT
EML5	0	1.51002	1	0.512	0	RORB+1	EML5
STARD4-AS1	0	1.49502	0.994	0.11	0	RORB+1	STARD4-AS1
AC090579.1	0	1.49312	0.943	0.099	0	RORB+1	AC090579.1
MAP3K13	0	1.49051	1	0.81	0	RORB+1	MAP3K13
ARL6	0	1.48291	0.971	0.098	0	RORB+1	ARL6
AC055733.2	0	1.47738	0.995	0.1	0	RORB+1	AC055733.2
PDC	0	1.47527	0.968	0.065	0	RORB+1	PDC
BCL2L14	0	1.47144	1	0.141	0	RORB+1	BCL2L14
GRAMD1B	0	1.467	0.999	0.696	0	RORB+1	GRAMD1B
FABP7	0	1.46488	0.994	0.141	0	RORB+1	FABP7
PPFIA2-AS1	0	1.44974	0.976	0.071	0	RORB+1	PPFIA2-AS1
CASC15	0	1.44956	1	0.345	0	RORB+1	CASC15
AC015923.1	0	1.4442	0.994	0.111	0	RORB+1	AC015923.1
EPS8	0	1.42804	1	0.588	0	RORB+1	EPS8
AP001011.1	0	1.42717	0.999	0.114	0	RORB+1	AP001011.1
AC012085.2	0	1.41913	0.988	0.091	0	RORB+1	AC012085.2
COBLL1	0	1.4177	0.955	0.111	0	RORB+1	COBLL1
CRLF3	0	1.41679	1	0.292	0	RORB+1	CRLF3
LAPTM4B	0	1.41374	0.974	0.075	0	RORB+1	LAPTM4B
PRDM1	0	1.40009	0.851	0.03	0	RORB+1	PRDM1
ANKRD33B	0	1.39756	0.989	0.274	0	RORB+1	ANKRD33B
HIF1A-AS2	0	1.38226	0.995	0.154	0	RORB+1	HIF1A-AS2
AKAP9	0	1.37936	1	1	0	RORB+1	AKAP9
WWC1	0	1.37529	0.985	0.239	0	RORB+1	WWC1
AL157938.2	0	1.36604	0.999	0.105	0	RORB+1	AL157938.2
RPGRIP1	0	1.36596	0.902	0.004	0	RORB+1	RPGRIP1
CASZ1	0	1.36114	0.967	0.05	0	RORB+1	CASZ1
MIR217HG	0	1.35854	0.893	0.058	0	RORB+1	MIR217HG
CGGBP1	0	1.35441	1	0.559	0	RORB+1	CGGBP1
FAM161A	0	1.35404	0.96	0.025	0	RORB+1	FAM161A
AC058822.1	0	1.34857	0.987	0.105	0	RORB+1	AC058822.1
AC005609.5	0	1.34388	0.993	0.104	0	RORB+1	AC005609.5
TRIM13	0	1.34365	1	0.221	0	RORB+1	TRIM13
AC011092.2	0	1.34238	0.982	0.112	0	RORB+1	AC011092.2
AL035427.1	0	1.3375	0.994	0.094	0	RORB+1	AL035427.1
ARMC9	0	1.33223	0.994	0.473	0	RORB+1	ARMC9
ABTB2	0	1.33104	0.906	0.1	0	RORB+1	ABTB2
RP1	0	1.32294	0.786	0.006	0	RORB+1	RP1
CHRNB4	0	1.32086	0.838	0.003	0	RORB+1	CHRNB4
NEUROD4	0	1.31442	0.933	0.017	0	RORB+1	NEUROD4
AC233296.1	0	1.29703	1	0.383	0	RORB+1	AC233296.1
BTG1	0	1.2965	0.994	0.157	0	RORB+1	BTG1
TMSB4X	0	1.29615	1	0.884	0	RORB+1	TMSB4X
AC093879.1	0	1.29075	0.99	0.143	0	RORB+1	AC093879.1
GPC6-AS1	0	1.2834	0.874	0.02	0	RORB+1	GPC6-AS1
AC099669.1	0	1.27456	1	0.182	0	RORB+1	AC099669.1
SYNE2	0	1.27329	0.999	0.123	0	RORB+1	SYNE2
AC011306.1	0	1.27005	0.917	0.054	0	RORB+1	AC011306.1
LEMD1	0	1.26602	0.722	0.003	0	RORB+1	LEMD1
TMEM241	0	1.26346	0.995	0.466	0	RORB+1	TMEM241
UNC13B	0	1.26343	0.999	0.267	0	RORB+1	UNC13B
NRL	0	1.2569	0.996	0.104	0	RORB+1	NRL
LARGE1	0	1.2562	1	0.96	0	RORB+1	LARGE1
GTF2IRD1	0	1.25566	0.999	0.311	0	RORB+1	GTF2IRD1
DENND2A	0	1.25157	1	0.476	0	RORB+1	DENND2A
SDK2	0	1.24665	0.93	0.13	0	RORB+1	SDK2
AC104041.1	0	1.24602	0.978	0.103	0	RORB+1	AC104041.1
RPL41	0	1.24487	0.999	0.373	0	RORB+1	RPL41
CRY1	0	1.24438	1	0.194	0	RORB+1	CRY1
RASGRF2	0	1.23258	0.999	0.671	0	RORB+1	RASGRF2
PROM1	0	1.22884	0.877	0.035	0	RORB+1	PROM1
PIK3R1	0	1.2203	1	0.996	0	RORB+1	PIK3R1
BAIAP2L1	0	1.21314	0.998	0.136	0	RORB+1	BAIAP2L1
FAM222A-AS1	0	1.20626	0.967	0.076	0	RORB+1	FAM222A-AS1
RPL7	0	1.20566	1	0.162	0	RORB+1	RPL7
AL513327.1	0	1.19884	0.982	0.09	0	RORB+1	AL513327.1
IGF2BP2	0	1.19548	0.978	0.12	0	RORB+1	IGF2BP2
TMLHE-AS1	0	1.19288	0.967	0.1	0	RORB+1	TMLHE-AS1
RDH10-AS1	0	1.17976	0.908	0.073	0	RORB+1	RDH10-AS1
BCL2L1	0	1.17665	1	0.506	0	RORB+1	BCL2L1
AC023136.1	0	1.17423	0.742	0.003	0	RORB+1	AC023136.1
AC002429.2	0	1.17168	0.998	0.25	0	RORB+1	AC002429.2
AC001226.2	0	1.16944	0.994	0.123	0	RORB+1	AC001226.2
AC097537.1	0	1.16668	0.955	0.089	0	RORB+1	AC097537.1
AC012404.1	0	1.15461	0.932	0.102	0	RORB+1	AC012404.1
AP000787.1	0	1.15152	0.987	0.125	0	RORB+1	AP000787.1
NXN	0	1.14555	0.994	0.205	0	RORB+1	NXN
SPATA1	0	1.14025	0.851	0.019	0	RORB+1	SPATA1
BAZ2B	0	1.13681	1	1	0	RORB+1	BAZ2B
USP3-AS1	0	1.13199	0.969	0.105	0	RORB+1	USP3-AS1
EPB41L5	0	1.12868	1	0.462	0	RORB+1	EPB41L5
NCOR2	0	1.12391	1	0.781	0	RORB+1	NCOR2
AP002336.2	0	1.1215	0.995	0.112	0	RORB+1	AP002336.2
AHI1	0	1.11898	1	0.996	0	RORB+1	AHI1
CECR2	0	1.11769	1	0.595	0	RORB+1	CECR2
AP003025.1	0	1.11747	0.656	0.022	0	RORB+1	AP003025.1
ESR2	0	1.11721	0.979	0.1	0	RORB+1	ESR2
EZH2	0	1.11679	0.949	0.087	0	RORB+1	EZH2
CHRNA5	0	1.11133	0.883	0.01	0	RORB+1	CHRNA5
RXRG	0	1.10427	0.827	0.009	0	RORB+1	RXRG
RPL35A	0	1.10326	0.998	0.196	0	RORB+1	RPL35A
RPL6	0	1.09312	1	0.24	0	RORB+1	RPL6
FRMPD1	0	1.0875	0.873	0.019	0	RORB+1	FRMPD1
AL596220.1	0	1.08675	0.897	0.041	0	RORB+1	AL596220.1
CHD7	0	1.08439	1	0.633	0	RORB+1	CHD7
STX19	0	1.0825	0.888	0.026	0	RORB+1	STX19
RPLP1	0	1.08232	0.999	0.449	0	RORB+1	RPLP1
AC009554.1	0	1.08206	0.98	0.1	0	RORB+1	AC009554.1
PLEKHA7	0	1.07906	0.999	0.423	0	RORB+1	PLEKHA7
AC119868.2	0	1.07463	0.641	0.058	0	RORB+1	AC119868.2
CKMT2-AS1	0	1.07301	0.976	0.139	0	RORB+1	CKMT2-AS1
H3F3B	0	1.07113	1	0.725	0	RORB+1	H3F3B
RPL29	0	1.06724	0.998	0.433	0	RORB+1	RPL29
ZNF565	0	1.06527	0.998	0.255	0	RORB+1	ZNF565
MTFR1	0	1.06482	1	0.424	0	RORB+1	MTFR1
RHBDL3	0	1.06444	0.988	0.247	0	RORB+1	RHBDL3
RPS23	0	1.06083	0.999	0.323	0	RORB+1	RPS23
STAG1	0	1.05998	1	0.999	0	RORB+1	STAG1
TMX1	0	1.05628	0.917	0.066	0	RORB+1	TMX1
CCDC181	0	1.05105	0.888	0.007	0	RORB+1	CCDC181
EML4	0	1.04933	0.999	0.376	0	RORB+1	EML4
CYSTM1	0	1.04918	0.99	0.233	0	RORB+1	CYSTM1
AC093535.1	0	1.04577	0.758	0.009	0	RORB+1	AC093535.1
AMBRA1	0	1.04569	1	0.99	0	RORB+1	AMBRA1
KDM5B	0	1.04423	1	0.657	0	RORB+1	KDM5B
HNRNPC	0	1.04211	1	1	0	RORB+1	HNRNPC
AC073167.1	0	1.04164	0.932	0.068	0	RORB+1	AC073167.1
KCNQ1	0	1.04114	0.982	0.169	0	RORB+1	KCNQ1
EFHC1	0	1.03823	0.955	0.069	0	RORB+1	EFHC1
AL513188.1	0	1.0365	0.956	0.072	0	RORB+1	AL513188.1
NFE2L3	0	1.03612	0.851	0.056	0	RORB+1	NFE2L3
AL807761.4	0	1.0345	0.856	0.029	0	RORB+1	AL807761.4
IGF2BP3	0	1.03368	0.915	0.097	0	RORB+1	IGF2BP3
OOEP	0	1.03339	0.993	0.13	0	RORB+1	OOEP
WASF3-AS1	0	1.03263	0.778	0.018	0	RORB+1	WASF3-AS1
AL031428.1	0	1.02826	0.985	0.104	0	RORB+1	AL031428.1
AC019130.1	0	1.02807	0.783	0.043	0	RORB+1	AC019130.1
RPS7	0	1.02626	0.998	0.149	0	RORB+1	RPS7
RPL30	0	1.02576	0.999	0.338	0	RORB+1	RPL30
RCVRN	0	1.02357	0.926	0.061	0	RORB+1	RCVRN
RPA3	0	1.02197	0.939	0.075	0	RORB+1	RPA3
RALA	0	1.01837	0.972	0.137	0	RORB+1	RALA
C11orf49	0	1.01656	1	0.917	0	RORB+1	C11orf49
RPS13	0	1.01652	0.99	0.151	0	RORB+1	RPS13
AL359706.1	0	1.01571	0.946	0.085	0	RORB+1	AL359706.1
ARL17B	0	1.01524	0.999	0.122	0	RORB+1	ARL17B
TFDP2	0	1.0147	1	0.926	0	RORB+1	TFDP2
USP49	0	1.01282	0.979	0.194	0	RORB+1	USP49
PTMS	0	1.01241	0.998	0.341	0	RORB+1	PTMS
AC211486.5	0	1.01	0.934	0.041	0	RORB+1	AC211486.5
AC244517.11	0	1.00875	0.885	0.083	0	RORB+1	AC244517.11
EML1	0	1.00739	1	0.601	0	RORB+1	EML1
AC092040.1	0	1.00718	0.767	0.002	0	RORB+1	AC092040.1
RPS12	0	1.00679	0.989	0.149	0	RORB+1	RPS12
RICTOR	0	1.00609	1	1	0	RORB+1	RICTOR
TECPR1	0	1.00606	0.917	0.009	0	RORB+1	TECPR1
AP003086.2	0	1.00399	0.971	0.207	0	RORB+1	AP003086.2
AL133480.1	0	1.00285	0.943	0.07	0	RORB+1	AL133480.1
GSTP1	0	1.0023	0.983	0.154	0	RORB+1	GSTP1
RPS3	0	1.00131	1	0.391	0	RORB+1	RPS3
PDXDC1	0	1.00084	1	0.922	0	RORB+1	PDXDC1
DLEU2	7.81769e-305	1.3136	1	0.97	1.78869e-300	RORB+1	DLEU2
GRIP1	1.70819e-286	1.59393	1	0.533	3.90834e-282	RORB+1	GRIP1
MAML3	7.11251e-285	1.10476	0.999	0.622	1.62734e-280	RORB+1	MAML3
KCNQ1OT1	2.54431e-283	1.24424	1	0.594	5.82138e-279	RORB+1	KCNQ1OT1
PCA3	2.00856e-278	1.09706	0.527	0.07	4.59559e-274	RORB+1	PCA3
MEIS2	3.33467e-271	1.16714	1	0.778	7.62973e-267	RORB+1	MEIS2
EPB41L2	7.00109e-269	1.03097	1	0.983	1.60185e-264	RORB+1	EPB41L2
RORB	9.3409e-261	1.3485	0.999	0.467	2.1372e-256	RORB+1	RORB
PCDH9-AS2	1.46558e-258	1.24231	0.98	0.476	3.35324e-254	RORB+1	PCDH9-AS2
THSD7A	1.51605e-242	1.0975	0.999	0.554	3.46872e-238	RORB+1	THSD7A
MAML2	3.97397e-240	1.29036	1	0.699	9.09245e-236	RORB+1	MAML2
GALNT13	6.63193e-224	1.19509	1	0.747	1.51738e-219	RORB+1	GALNT13
TMEM108	1.0166e-223	1.25208	1	0.682	2.32599e-219	RORB+1	TMEM108
NOL4	2.24646e-215	1.07762	1	0.673	5.13991e-211	RORB+1	NOL4
SEMA6D	1.33197e-198	1.47317	1	0.833	3.04755e-194	RORB+1	SEMA6D
KANK1	3.28451e-196	1.01581	1	0.582	7.51497e-192	RORB+1	KANK1
RIMS2	2.08619e-179	1.13146	0.999	0.618	4.7732e-175	RORB+1	RIMS2
MT-ATP6	4.39403e-128	1.14995	1	0.996	1.00535e-123	RORB+1	MT-ATP6
CBLN2	0	3.00618	0.992	0.091	0	Exc 2	CBLN2
AC011287.1	0	2.81022	0.992	0.095	0	Exc 2	AC011287.1
KCNIP4	0	2.73806	1	0.619	0	Exc 2	KCNIP4
HS6ST3	0	2.66583	0.999	0.287	0	Exc 2	HS6ST3
DGKB	0	2.63545	1	0.337	0	Exc 2	DGKB
LRRTM4	0	2.5815	1	0.608	0	Exc 2	LRRTM4
CDH18	0	2.5798	0.999	0.385	0	Exc 2	CDH18
RBFOX1	0	2.35424	1	0.646	0	Exc 2	RBFOX1
ENC1	0	2.3355	0.997	0.138	0	Exc 2	ENC1
SYN3	0	2.29239	0.995	0.295	0	Exc 2	SYN3
FAM19A1	0	2.26343	0.995	0.284	0	Exc 2	FAM19A1
EPHA6	0	2.26191	0.99	0.358	0	Exc 2	EPHA6
ST6GALNAC5	0	2.23463	0.995	0.247	0	Exc 2	ST6GALNAC5
RGS6	0	2.16125	0.996	0.244	0	Exc 2	RGS6
RALYL	0	2.11127	1	0.47	0	Exc 2	RALYL
CDH9	0	2.09365	0.992	0.165	0	Exc 2	CDH9
CHRM3	0	2.0904	1	0.338	0	Exc 2	CHRM3
DLGAP2	0	2.08813	0.999	0.333	0	Exc 2	DLGAP2
CSMD1	0	2.033	1	0.735	0	Exc 2	CSMD1
STXBP5L	0	2.00276	1	0.577	0	Exc 2	STXBP5L
KCNQ5	0	2.00071	1	0.305	0	Exc 2	KCNQ5
IQCJ-SCHIP1	0	2.00059	1	0.807	0	Exc 2	IQCJ-SCHIP1
GRM1	0	1.95225	0.992	0.16	0	Exc 2	GRM1
LDB2	0	1.93692	1	0.572	0	Exc 2	LDB2
VSNL1	0	1.9336	1	0.237	0	Exc 2	VSNL1
ATRNL1	0	1.92732	1	0.505	0	Exc 2	ATRNL1
CHN1	0	1.92189	1	0.845	0	Exc 2	CHN1
LRFN5	0	1.92123	0.999	0.357	0	Exc 2	LRFN5
GRM5	0	1.90046	1	0.296	0	Exc 2	GRM5
MIR137HG	0	1.84475	0.995	0.182	0	Exc 2	MIR137HG
CDH12	0	1.82991	0.995	0.5	0	Exc 2	CDH12
DLGAP1	0	1.82671	1	0.659	0	Exc 2	DLGAP1
KCND2	0	1.82514	1	0.381	0	Exc 2	KCND2
ERC2	0	1.82404	1	0.747	0	Exc 2	ERC2
LY86-AS1	0	1.81829	0.994	0.081	0	Exc 2	LY86-AS1
CAMK2A	0	1.802	1	0.2	0	Exc 2	CAMK2A
NRGN	0	1.7832	0.995	0.125	0	Exc 2	NRGN
PHACTR1	0	1.75964	1	0.955	0	Exc 2	PHACTR1
TMEM132D	0	1.75514	0.994	0.286	0	Exc 2	TMEM132D
LINGO2	0	1.72605	0.995	0.38	0	Exc 2	LINGO2
PHYHIP	0	1.72202	0.996	0.143	0	Exc 2	PHYHIP
LINC01250	0	1.71863	0.994	0.138	0	Exc 2	LINC01250
SLC4A10	0	1.7174	1	0.294	0	Exc 2	SLC4A10
MLIP	0	1.71422	0.995	0.105	0	Exc 2	MLIP
GRIN2B	0	1.71177	1	0.265	0	Exc 2	GRIN2B
R3HDM1	0	1.70756	1	0.991	0	Exc 2	R3HDM1
GRIA4	0	1.70226	1	0.797	0	Exc 2	GRIA4
CNKSR2	0	1.70156	1	0.558	0	Exc 2	CNKSR2
SNAP25	0	1.67429	1	0.73	0	Exc 2	SNAP25
NDST3	0	1.67352	0.995	0.15	0	Exc 2	NDST3
SATB2	0	1.66272	0.999	0.136	0	Exc 2	SATB2
KIAA1211L	0	1.6583	0.995	0.103	0	Exc 2	KIAA1211L
KHDRBS2	0	1.65387	1	0.516	0	Exc 2	KHDRBS2
KCTD16	0	1.65179	1	0.62	0	Exc 2	KCTD16
CACNA1E	0	1.63394	0.997	0.24	0	Exc 2	CACNA1E
AC008574.1	0	1.61474	0.936	0.026	0	Exc 2	AC008574.1
FRMPD4	0	1.60852	0.996	0.291	0	Exc 2	FRMPD4
FAM19A2	0	1.59889	0.999	0.478	0	Exc 2	FAM19A2
PTK2B	0	1.59841	1	0.18	0	Exc 2	PTK2B
FLRT2	0	1.59788	1	0.471	0	Exc 2	FLRT2
NELL2	0	1.59326	1	0.531	0	Exc 2	NELL2
ADAM23	0	1.57487	1	0.301	0	Exc 2	ADAM23
RYR2	0	1.56778	1	0.581	0	Exc 2	RYR2
GRIA2	0	1.56672	1	0.724	0	Exc 2	GRIA2
OLFM1	0	1.5656	0.994	0.174	0	Exc 2	OLFM1
TSPYL1	0	1.56385	0.999	0.228	0	Exc 2	TSPYL1
SV2B	0	1.55424	1	0.298	0	Exc 2	SV2B
AGBL4	0	1.55246	1	0.447	0	Exc 2	AGBL4
GRIN2A	0	1.54598	1	0.28	0	Exc 2	GRIN2A
GALNTL6	0	1.53766	0.986	0.235	0	Exc 2	GALNTL6
SLIT3	0	1.52925	0.975	0.097	0	Exc 2	SLIT3
GRIN1	0	1.52112	1	0.225	0	Exc 2	GRIN1
ADGRL2	0	1.5185	1	0.478	0	Exc 2	ADGRL2
CACNA1C	0	1.51125	1	0.7	0	Exc 2	CACNA1C
LINC01378	0	1.47578	0.722	0.049	0	Exc 2	LINC01378
GABRB3	0	1.46339	1	0.564	0	Exc 2	GABRB3
MTUS2	0	1.45654	0.996	0.266	0	Exc 2	MTUS2
LINC01122	0	1.454	0.981	0.534	0	Exc 2	LINC01122
ITPR1	0	1.44831	1	0.331	0	Exc 2	ITPR1
CDH13	0	1.44701	0.952	0.321	0	Exc 2	CDH13
CREG2	0	1.44666	0.966	0.155	0	Exc 2	CREG2
HECW1	0	1.4429	0.999	0.319	0	Exc 2	HECW1
PDE4D	0	1.42758	1	0.896	0	Exc 2	PDE4D
PRKCB	0	1.42268	1	0.548	0	Exc 2	PRKCB
ARPP21	0	1.42129	0.999	0.471	0	Exc 2	ARPP21
PTPRN2	0	1.41676	1	0.506	0	Exc 2	PTPRN2
AC007563.2	0	1.40769	0.992	0.213	0	Exc 2	AC007563.2
GRIA3	0	1.40377	0.996	0.316	0	Exc 2	GRIA3
KIAA1549L	0	1.39752	1	0.27	0	Exc 2	KIAA1549L
UCHL1	0	1.38924	0.997	0.283	0	Exc 2	UCHL1
CACNA2D3	0	1.38797	0.999	0.446	0	Exc 2	CACNA2D3
AMPH	0	1.38774	1	0.383	0	Exc 2	AMPH
SCN2A	0	1.38411	1	0.335	0	Exc 2	SCN2A
NELL1	0	1.38316	0.841	0.194	0	Exc 2	NELL1
OLFM3	0	1.37712	0.997	0.347	0	Exc 2	OLFM3
PPFIA2	0	1.37259	1	0.909	0	Exc 2	PPFIA2
ANO3	0	1.37223	0.966	0.086	0	Exc 2	ANO3
ANKRD30BL	0	1.37045	0.995	0.252	0	Exc 2	ANKRD30BL
CELF2	0	1.36745	1	0.804	0	Exc 2	CELF2
KALRN	0	1.3592	1	0.766	0	Exc 2	KALRN
NETO1	0	1.35864	1	0.246	0	Exc 2	NETO1
CACNA1B	0	1.35494	1	0.424	0	Exc 2	CACNA1B
SYBU	0	1.34773	0.992	0.31	0	Exc 2	SYBU
ATP2B1	0	1.34426	1	0.887	0	Exc 2	ATP2B1
GABRB2	0	1.33275	1	0.241	0	Exc 2	GABRB2
FSTL4	0	1.32995	0.955	0.315	0	Exc 2	FSTL4
AFF3	0	1.3298	1	0.456	0	Exc 2	AFF3
CIT	0	1.32946	0.995	0.239	0	Exc 2	CIT
CALM3	0	1.3266	0.98	0.235	0	Exc 2	CALM3
MKL2	0	1.32512	1	0.744	0	Exc 2	MKL2
SH3GL2	0	1.32293	0.999	0.412	0	Exc 2	SH3GL2
KCNH7	0	1.32026	0.946	0.247	0	Exc 2	KCNH7
PCSK2	0	1.31771	1	0.323	0	Exc 2	PCSK2
SIPA1L1	0	1.30565	1	0.988	0	Exc 2	SIPA1L1
CA10	0	1.2913	0.987	0.166	0	Exc 2	CA10
YWHAH	0	1.29082	0.957	0.177	0	Exc 2	YWHAH
KCNJ6	0	1.28808	0.999	0.204	0	Exc 2	KCNJ6
SHISA9	0	1.28685	0.99	0.333	0	Exc 2	SHISA9
SLC17A7	0	1.28349	0.973	0.112	0	Exc 2	SLC17A7
CNTN3	0	1.28294	0.995	0.325	0	Exc 2	CNTN3
PPP3CA	0	1.28265	1	0.987	0	Exc 2	PPP3CA
AL117329.1	0	1.28133	0.654	0.068	0	Exc 2	AL117329.1
KCTD1	0	1.28097	0.996	0.505	0	Exc 2	KCTD1
DNM1	0	1.2809	0.999	0.437	0	Exc 2	DNM1
TESPA1	0	1.27796	0.955	0.034	0	Exc 2	TESPA1
WASF1	0	1.27447	0.999	0.344	0	Exc 2	WASF1
HSPA12A	0	1.27385	0.997	0.56	0	Exc 2	HSPA12A
KSR2	0	1.26833	0.999	0.385	0	Exc 2	KSR2
GALNT17	0	1.2674	1	0.278	0	Exc 2	GALNT17
TMEM59L	0	1.26558	0.992	0.183	0	Exc 2	TMEM59L
NPTXR	0	1.26472	0.987	0.168	0	Exc 2	NPTXR
CAMK2N1	0	1.26071	0.995	0.496	0	Exc 2	CAMK2N1
THY1	0	1.25771	0.918	0.17	0	Exc 2	THY1
CUX2	0	1.24953	0.991	0.218	0	Exc 2	CUX2
CACNG3	0	1.24738	0.991	0.157	0	Exc 2	CACNG3
MSRA	0	1.24527	1	0.67	0	Exc 2	MSRA
TMEM178B	0	1.24461	1	0.694	0	Exc 2	TMEM178B
EPHA4	0	1.24254	0.997	0.281	0	Exc 2	EPHA4
LMO4	0	1.23638	0.989	0.269	0	Exc 2	LMO4
LNX1	0	1.2352	0.991	0.13	0	Exc 2	LNX1
HPCAL1	0	1.2305	0.869	0.123	0	Exc 2	HPCAL1
ST8SIA3	0	1.22796	0.999	0.168	0	Exc 2	ST8SIA3
SYT16	0	1.22084	1	0.287	0	Exc 2	SYT16
KCNJ3	0	1.19298	0.997	0.27	0	Exc 2	KCNJ3
MCTP1	0	1.19289	0.996	0.335	0	Exc 2	MCTP1
PTPRR	0	1.19002	0.994	0.391	0	Exc 2	PTPRR
GUCY1A2	0	1.18795	1	0.481	0	Exc 2	GUCY1A2
NCDN	0	1.1782	0.955	0.142	0	Exc 2	NCDN
DGKI	0	1.16462	0.997	0.543	0	Exc 2	DGKI
GABBR2	0	1.1533	1	0.44	0	Exc 2	GABBR2
CAMK1D	0	1.15049	1	0.724	0	Exc 2	CAMK1D
BAIAP2	0	1.14283	0.98	0.084	0	Exc 2	BAIAP2
CAMK2B	0	1.14256	0.999	0.387	0	Exc 2	CAMK2B
FRRS1L	0	1.14081	1	0.24	0	Exc 2	FRRS1L
HOPX	0	1.13553	0.952	0.148	0	Exc 2	HOPX
CYP1B1-AS1	0	1.12999	0.78	0.023	0	Exc 2	CYP1B1-AS1
GLRA3	0	1.12302	0.942	0.057	0	Exc 2	GLRA3
CABP1	0	1.11124	0.997	0.137	0	Exc 2	CABP1
GFOD1	0	1.10786	1	0.35	0	Exc 2	GFOD1
PLPPR4	0	1.10019	0.994	0.264	0	Exc 2	PLPPR4
GABRG2	0	1.09108	0.996	0.205	0	Exc 2	GABRG2
LINC00276	0	1.08989	0.597	0.052	0	Exc 2	LINC00276
PRKAR2B	0	1.0857	0.997	0.335	0	Exc 2	PRKAR2B
ARPP19	0	1.08496	0.999	0.755	0	Exc 2	ARPP19
ATP2B2	0	1.08037	1	0.386	0	Exc 2	ATP2B2
GALNT18	0	1.07735	0.999	0.364	0	Exc 2	GALNT18
RAB6B	0	1.06684	0.944	0.181	0	Exc 2	RAB6B
TSPAN7	0	1.06616	0.989	0.335	0	Exc 2	TSPAN7
PRKAR1B	0	1.06574	0.999	0.222	0	Exc 2	PRKAR1B
LONRF2	0	1.06353	0.999	0.288	0	Exc 2	LONRF2
PGM2L1	0	1.06314	0.923	0.174	0	Exc 2	PGM2L1
HTR1E	0	1.06059	0.97	0.146	0	Exc 2	HTR1E
KCNK1	0	1.05264	0.982	0.134	0	Exc 2	KCNK1
NIPAL2	0	1.05096	0.985	0.147	0	Exc 2	NIPAL2
GDA	0	1.04612	0.91	0.103	0	Exc 2	GDA
AL591501.1	0	1.03985	0.854	0.082	0	Exc 2	AL591501.1
GULP1	0	1.03844	0.918	0.192	0	Exc 2	GULP1
FRY	0	1.03663	1	0.622	0	Exc 2	FRY
ARHGAP32	0	1.02945	1	0.99	0	Exc 2	ARHGAP32
HHAT	0	1.02555	0.617	0.075	0	Exc 2	HHAT
CCDC3	0	1.02505	0.991	0.165	0	Exc 2	CCDC3
AC090568.2	0	1.01987	0.931	0.198	0	Exc 2	AC090568.2
SCN8A	0	1.0174	1	0.47	0	Exc 2	SCN8A
CDK5R1	0	1.01698	0.891	0.131	0	Exc 2	CDK5R1
PWAR6	0	1.01039	1	0.324	0	Exc 2	PWAR6
SPTBN4	0	1.0087	0.996	0.254	0	Exc 2	SPTBN4
NWD2	0	1.00722	0.931	0.168	0	Exc 2	NWD2
PRICKLE1	0	1.00076	0.992	0.227	0	Exc 2	PRICKLE1
GABRA2	1.02763e-307	1.02603	0.997	0.344	2.35121e-303	Exc 2	GABRA2
SYN2	6.32301e-306	1.24112	1	0.436	1.44671e-301	Exc 2	SYN2
NTRK3	7.7808e-306	1.26457	1	0.432	1.78025e-301	Exc 2	NTRK3
SLC2A13	2.25578e-305	1.19358	1	0.494	5.16123e-301	Exc 2	SLC2A13
CALN1	5.5429e-301	1.15036	0.976	0.424	1.26822e-296	Exc 2	CALN1
SERPINI1	1.99707e-300	1.0223	1	0.539	4.56929e-296	Exc 2	SERPINI1
DKK3	3.7954e-299	1.06572	0.997	0.454	8.68389e-295	Exc 2	DKK3
IDS	7.75491e-298	1.26839	0.999	0.599	1.77432e-293	Exc 2	IDS
TMEM132B	1.64196e-296	1.14688	1	0.589	3.75681e-292	Exc 2	TMEM132B
SORBS2	2.5325e-294	1.39057	0.999	0.576	5.79436e-290	Exc 2	SORBS2
CHL1	6.37382e-293	1.13364	1	0.422	1.45833e-288	Exc 2	CHL1
PRNP	1.63935e-292	1.12358	1	0.847	3.75084e-288	Exc 2	PRNP
CNTNAP5	3.43332e-292	1.73544	0.999	0.498	7.85545e-288	Exc 2	CNTNAP5
ASIC2	6.80799e-288	1.12531	0.995	0.412	1.55767e-283	Exc 2	ASIC2
GRIA1	1.94983e-287	1.16202	1	0.441	4.46122e-283	Exc 2	GRIA1
TENM2	2.2601e-287	1.67023	1	0.574	5.1711e-283	Exc 2	TENM2
RGS7	1.12941e-286	1.44856	1	0.624	2.5841e-282	Exc 2	RGS7
YWHAG	2.43994e-279	1.067	0.999	0.6	5.58259e-275	Exc 2	YWHAG
RCAN2	6.44539e-279	1.00568	1	0.632	1.47471e-274	Exc 2	RCAN2
CSMD3	7.09423e-279	1.51957	0.999	0.457	1.62316e-274	Exc 2	CSMD3
PDZD2	2.77629e-276	1.31757	0.989	0.744	6.35215e-272	Exc 2	PDZD2
ATP8A2	3.09089e-276	1.1614	1	0.536	7.07196e-272	Exc 2	ATP8A2
GRM7	3.35309e-276	1.29609	0.995	0.421	7.67188e-272	Exc 2	GRM7
PLEKHA5	2.33038e-275	1.05487	1	0.893	5.33191e-271	Exc 2	PLEKHA5
ANKS1B	4.14036e-273	1.15088	1	0.962	9.47315e-269	Exc 2	ANKS1B
MYT1L	5.13573e-273	1.31163	1	0.357	1.17506e-268	Exc 2	MYT1L
NEGR1	1.21271e-271	1.45504	1	0.878	2.77469e-267	Exc 2	NEGR1
PTPRO	2.35606e-271	1.10499	0.995	0.539	5.39066e-267	Exc 2	PTPRO
MAP2	2.66034e-270	1.08165	1	0.719	6.08687e-266	Exc 2	MAP2
KCNMA1	2.901e-270	1.16304	1	0.674	6.63748e-266	Exc 2	KCNMA1
NECAB1	3.81468e-269	1.16309	0.999	0.451	8.72799e-265	Exc 2	NECAB1
LRRC7	2.09994e-261	1.22649	1	0.737	4.80467e-257	Exc 2	LRRC7
ZFPM2	1.36692e-254	1.09562	0.996	0.633	3.12751e-250	Exc 2	ZFPM2
PCDH7	5.387e-254	1.4358	0.997	0.641	1.23254e-249	Exc 2	PCDH7
ADGRB3	1.23575e-252	1.04658	1	0.952	2.82739e-248	Exc 2	ADGRB3
DAB1	1.7676e-252	1.3609	1	0.7	4.04427e-248	Exc 2	DAB1
CALM1	1.15315e-247	1.24298	1	0.939	2.63841e-243	Exc 2	CALM1
LRRTM3	1.86768e-243	1.05985	1	0.57	4.27326e-239	Exc 2	LRRTM3
FAM155A	2.095e-240	1.30292	1	0.67	4.79337e-236	Exc 2	FAM155A
OPCML	7.15981e-236	1.38125	1	0.504	1.63816e-231	Exc 2	OPCML
FGF12	6.88696e-234	1.31458	1	0.401	1.57574e-229	Exc 2	FGF12
DCLK1	3.14979e-215	1.03873	1	0.557	7.20671e-211	Exc 2	DCLK1
CCSER1	6.25246e-213	1.12718	1	0.636	1.43056e-208	Exc 2	CCSER1
UNC5D	1.75962e-212	1.09396	0.955	0.441	4.02601e-208	Exc 2	UNC5D
ROBO2	8.74972e-210	1.1507	0.996	0.515	2.00193e-205	Exc 2	ROBO2
RAPGEF51	5.00416e-207	1.04789	1	0.638	1.14495e-202	Exc 2	RAPGEF5
SYT1	5.30258e-205	1.20438	1	0.709	1.21323e-200	Exc 2	SYT1
ADGRL3	2.21671e-204	1.00956	1	0.94	5.07182e-200	Exc 2	ADGRL3
PLCB1	6.40831e-204	1.2001	1	0.614	1.46622e-199	Exc 2	PLCB1
FGF14	2.9931e-201	1.31401	1	0.676	6.8482e-197	Exc 2	FGF14
NAV3	1.78091e-194	1.02301	1	0.947	4.07473e-190	Exc 2	NAV3
SLC1A2	0	5.12015	1	0.749	0	Ast	SLC1A2
GPC5	0	4.31716	1	0.401	0	Ast	GPC5
AQP4	0	3.59837	1	0.032	0	Ast	AQP4
GJA1	0	3.5544	0.998	0.044	0	Ast	GJA1
ADGRV1	0	3.43656	1	0.519	0	Ast	ADGRV1
SLC4A4	0	3.33362	0.998	0.204	0	Ast	SLC4A4
RYR3	0	3.2969	1	0.274	0	Ast	RYR3
PITPNC1	0	3.20549	1	0.574	0	Ast	PITPNC1
RNF219-AS1	0	3.18082	0.998	0.026	0	Ast	RNF219-AS1
CTNNA2	0	3.05179	1	0.784	0	Ast	CTNNA2
SLC1A3	0	3.04968	1	0.51	0	Ast	SLC1A3
DTNA	0	2.91268	1	0.981	0	Ast	DTNA
LINC00499	0	2.89771	0.941	0.005	0	Ast	LINC00499
ATP1A2	0	2.86961	1	0.144	0	Ast	ATP1A2
CST3	0	2.83033	0.998	0.394	0	Ast	CST3
GLIS3	0	2.78897	1	0.238	0	Ast	GLIS3
GLUL	0	2.77764	0.998	0.47	0	Ast	GLUL
TPD52L1	0	2.77571	0.998	0.05	0	Ast	TPD52L1
CLU	0	2.74901	1	0.811	0	Ast	CLU
NKAIN3	0	2.69174	1	0.359	0	Ast	NKAIN3
RFX4	0	2.68832	1	0.048	0	Ast	RFX4
SPARCL1	0	2.68801	1	0.714	0	Ast	SPARCL1
SLC14A1	0	2.58918	1	0.018	0	Ast	SLC14A1
APOE	0	2.55015	0.997	0.138	0	Ast	APOE
NPAS3	0	2.54549	1	0.937	0	Ast	NPAS3
ADCY2	0	2.53844	1	0.624	0	Ast	ADCY2
BMPR1B	0	2.52911	1	0.284	0	Ast	BMPR1B
GPM6A	0	2.52663	1	0.837	0	Ast	GPM6A
NTRK2	0	2.52648	1	0.857	0	Ast	NTRK2
TNIK	0	2.5194	1	0.936	0	Ast	TNIK
RANBP3L	0	2.47604	0.997	0.008	0	Ast	RANBP3L
ZNRF3	0	2.41611	1	0.532	0	Ast	ZNRF3
GFAP	0	2.387	0.99	0.13	0	Ast	GFAP
ETNPPL	0	2.38061	0.993	0.01	0	Ast	ETNPPL
CPE	0	2.37359	1	0.8	0	Ast	CPE
PREX2	0	2.35919	1	0.414	0	Ast	PREX2
SPON1	0	2.3505	0.998	0.078	0	Ast	SPON1
AHCYL1	0	2.34202	1	0.32	0	Ast	AHCYL1
HIF3A	0	2.33989	1	0.081	0	Ast	HIF3A
LINC00299	0	2.30515	0.995	0.055	0	Ast	LINC00299
RORA	0	2.30111	1	0.885	0	Ast	RORA
SOX5	0	2.28952	1	0.724	0	Ast	SOX5
SLC7A11	0	2.25657	1	0.051	0	Ast	SLC7A11
NEBL	0	2.25081	1	0.523	0	Ast	NEBL
CABLES1	0	2.24614	0.98	0.338	0	Ast	CABLES1
EFEMP1	0	2.22728	0.992	0.016	0	Ast	EFEMP1
GABRB1	0	2.22372	1	0.471	0	Ast	GABRB1
SORBS1	0	2.20937	1	0.723	0	Ast	SORBS1
SFXN5	0	2.18621	1	0.303	0	Ast	SFXN5
ATP13A4	0	2.18306	1	0.061	0	Ast	ATP13A4
TRPM3	0	2.1787	0.992	0.334	0	Ast	TRPM3
LRIG1	0	2.17161	1	0.327	0	Ast	LRIG1
AL589740.1	0	2.15561	1	0.471	0	Ast	AL589740.1
LSAMP	0	2.14266	1	0.945	0	Ast	LSAMP
RGS20	0	2.13219	0.998	0.12	0	Ast	RGS20
CARMIL1	0	2.08406	1	0.577	0	Ast	CARMIL1
AHCYL2	0	2.07864	1	0.931	0	Ast	AHCYL2
C1orf61	0	2.02349	0.998	0.075	0	Ast	C1orf61
GNA14	0	2.01337	0.975	0.043	0	Ast	GNA14
EGLN3	0	2.00145	0.992	0.135	0	Ast	EGLN3
TRPS1	0	2.00093	1	0.876	0	Ast	TRPS1
LINC01748	0	1.99945	0.995	0.065	0	Ast	LINC01748
PARD3B	0	1.99171	1	0.553	0	Ast	PARD3B
ASPH	0	1.98238	1	0.916	0	Ast	ASPH
GLI3	0	1.97549	0.998	0.075	0	Ast	GLI3
NHSL1	0	1.96073	1	0.378	0	Ast	NHSL1
HPSE2	0	1.95875	0.753	0.067	0	Ast	HPSE2
OPHN1	0	1.9533	1	0.698	0	Ast	OPHN1
GRAMD2B	0	1.95207	1	0.43	0	Ast	GRAMD2B
FAM171B	0	1.94734	1	0.535	0	Ast	FAM171B
CACHD1	0	1.94625	1	0.157	0	Ast	CACHD1
FGFR3	0	1.94624	0.983	0.004	0	Ast	FGFR3
ACSS3	0	1.94232	0.998	0.034	0	Ast	ACSS3
SOX9	0	1.94216	0.998	0.007	0	Ast	SOX9
MSI2	0	1.93879	1	0.887	0	Ast	MSI2
AC091826.2	0	1.92814	0.992	0.01	0	Ast	AC091826.2
NFIA	0	1.92801	1	0.824	0	Ast	NFIA
DNAH7	0	1.92709	0.997	0.228	0	Ast	DNAH7
FAM189A2	0	1.89742	0.992	0.011	0	Ast	FAM189A2
ARHGEF4	0	1.887	1	0.344	0	Ast	ARHGEF4
ZNF98	0	1.87337	0.948	0.026	0	Ast	ZNF98
MTSS1L	0	1.86493	1	0.048	0	Ast	MTSS1L
ABLIM1	0	1.8545	1	0.599	0	Ast	ABLIM1
LGI1	0	1.84517	0.998	0.264	0	Ast	LGI1
SLCO1C1	0	1.8422	0.972	0.002	0	Ast	SLCO1C1
FAM107A	0	1.83178	0.998	0.098	0	Ast	FAM107A
STON2	0	1.83009	1	0.274	0	Ast	STON2
ATP1B2	0	1.82829	0.982	0.232	0	Ast	ATP1B2
TTYH1	0	1.81648	0.998	0.423	0	Ast	TTYH1
ITPKB	0	1.81355	1	0.331	0	Ast	ITPKB
FMN2	0	1.80799	1	0.681	0	Ast	FMN2
PRKCA	0	1.80592	1	0.882	0	Ast	PRKCA
SERPINE2	0	1.78131	0.998	0.179	0	Ast	SERPINE2
ZHX3	0	1.77715	1	0.945	0	Ast	ZHX3
ALDH1L1	0	1.77069	0.988	0.003	0	Ast	ALDH1L1
PAMR1	0	1.76751	0.99	0.015	0	Ast	PAMR1
MERTK	0	1.75761	0.993	0.108	0	Ast	MERTK
AC002429.21	0	1.75376	0.995	0.284	0	Ast	AC002429.2
WLS	0	1.75062	0.998	0.108	0	Ast	WLS
DGKG	0	1.74983	1	0.321	0	Ast	DGKG
SOX6	0	1.739	1	0.208	0	Ast	SOX6
PTCHD1-AS	0	1.73256	0.992	0.219	0	Ast	PTCHD1-AS
ARHGEF26	0	1.72911	0.998	0.15	0	Ast	ARHGEF26
ITM2C	0	1.7198	0.985	0.215	0	Ast	ITM2C
MACF1	0	1.7133	1	1	0	Ast	MACF1
ACSS1	0	1.70681	0.995	0.054	0	Ast	ACSS1
MIR99AHG	0	1.70041	1	0.98	0	Ast	MIR99AHG
SDC4	0	1.66854	0.99	0.004	0	Ast	SDC4
GLUD1	0	1.66102	1	0.471	0	Ast	GLUD1
MED12L	0	1.65948	1	0.535	0	Ast	MED12L
MGST1	0	1.64947	0.997	0.156	0	Ast	MGST1
RHOBTB3	0	1.64941	1	0.616	0	Ast	RHOBTB3
PLSCR4	0	1.64658	0.993	0.036	0	Ast	PLSCR4
MRVI1	0	1.64353	0.983	0.001	0	Ast	MRVI1
LINC00511	0	1.63185	0.998	0.166	0	Ast	LINC00511
ACACB	0	1.62986	1	0.181	0	Ast	ACACB
VAV3	0	1.62889	0.898	0.053	0	Ast	VAV3
KCNN3	0	1.62321	0.995	0.052	0	Ast	KCNN3
LIFR	0	1.62157	1	0.585	0	Ast	LIFR
MT3	0	1.621	0.997	0.351	0	Ast	MT3
MAPK4	0	1.6151	1	0.227	0	Ast	MAPK4
SLC25A18	0	1.60978	0.997	0.001	0	Ast	SLC25A18
METTL7A	0	1.6021	0.983	0.263	0	Ast	METTL7A
AL591686.2	0	1.5966	0.935	0.01	0	Ast	AL591686.2
PTPRZ1	0	1.59484	1	0.456	0	Ast	PTPRZ1
GPR37L1	0	1.59417	0.967	0.048	0	Ast	GPR37L1
FGF2	0	1.59213	0.993	0.017	0	Ast	FGF2
PRDM16	0	1.59159	0.987	0	0	Ast	PRDM16
DDAH1	0	1.58756	1	0.467	0	Ast	DDAH1
PON2	0	1.57333	1	0.359	0	Ast	PON2
EGFR	0	1.56959	0.997	0.208	0	Ast	EGFR
LRRC3B	0	1.56731	0.941	0.09	0	Ast	LRRC3B
PTN	0	1.56502	0.987	0.402	0	Ast	PTN
SASH1	0	1.56348	1	0.685	0	Ast	SASH1
TCF7L2	0	1.54267	1	0.624	0	Ast	TCF7L2
GABRG1	0	1.53953	0.958	0.023	0	Ast	GABRG1
CHPT1	0	1.5394	1	0.478	0	Ast	CHPT1
FUT9	0	1.53916	1	0.664	0	Ast	FUT9
LMO3	0	1.53223	1	0.412	0	Ast	LMO3
CAMK2G	0	1.52753	1	0.358	0	Ast	CAMK2G
IGFBP7	0	1.52604	0.98	0.029	0	Ast	IGFBP7
F3	0	1.52237	0.948	0.002	0	Ast	F3
MAST4	0	1.51936	1	0.697	0	Ast	MAST4
EYA1	0	1.51902	0.973	0.031	0	Ast	EYA1
NCAN	0	1.51432	0.992	0.013	0	Ast	NCAN
ACSBG1	0	1.50527	0.973	0.031	0	Ast	ACSBG1
SAMD4A	0	1.50049	1	0.349	0	Ast	SAMD4A
NPL	0	1.49781	1	0.095	0	Ast	NPL
AC027117.2	0	1.47342	0.985	0.014	0	Ast	AC027117.2
GPR75-ASB3	0	1.46865	1	0.597	0	Ast	GPR75-ASB3
APC	0	1.46489	1	0.998	0	Ast	APC
SLC39A12	0	1.44193	0.915	0	0	Ast	SLC39A12
CTNND2	0	1.44185	1	0.945	0	Ast	CTNND2
MT2A	0	1.43634	0.948	0.097	0	Ast	MT2A
DCLK2	0	1.43608	1	0.69	0	Ast	DCLK2
PDE7B	0	1.43443	0.998	0.362	0	Ast	PDE7B
STOX1	0	1.43363	0.967	0.001	0	Ast	STOX1
RPS6KA2	0	1.42851	1	0.903	0	Ast	RPS6KA2
NOTCH2	0	1.42786	0.997	0.157	0	Ast	NOTCH2
NAT8L	0	1.42734	0.995	0.113	0	Ast	NAT8L
FYN	0	1.42656	1	0.973	0	Ast	FYN
MLC1	0	1.41687	0.915	0.001	0	Ast	MLC1
CDHR3	0	1.4132	0.997	0.151	0	Ast	CDHR3
AC099792.1	0	1.39584	0.965	0.074	0	Ast	AC099792.1
DOCK7	0	1.39087	1	0.716	0	Ast	DOCK7
ADGRA3	0	1.38893	0.998	0.223	0	Ast	ADGRA3
YAP1	0	1.38312	0.995	0.079	0	Ast	YAP1
AF279873.3	0	1.38159	0.763	0.045	0	Ast	AF279873.3
GRAMD1C	0	1.38117	0.983	0.164	0	Ast	GRAMD1C
AC108866.1	0	1.37517	0.865	0.162	0	Ast	AC108866.1
LINC00461	0	1.37375	1	0.773	0	Ast	LINC00461
CNN3	0	1.36504	0.987	0.105	0	Ast	CNN3
PAPLN	0	1.36013	0.97	0.001	0	Ast	PAPLN
PLPP3	0	1.35249	0.992	0.108	0	Ast	PLPP3
CDC14A	0	1.34732	0.995	0.206	0	Ast	CDC14A
FOXO1	0	1.34478	1	0.5	0	Ast	FOXO1
ALDH1A1	0	1.34472	0.707	0.038	0	Ast	ALDH1A1
ADD3	0	1.33526	1	0.88	0	Ast	ADD3
LPIN1	0	1.33014	1	0.186	0	Ast	LPIN1
AGT	0	1.32045	0.828	0.001	0	Ast	AGT
SLC6A11	0	1.31546	0.913	0.021	0	Ast	SLC6A11
SUCLG2-AS1	0	1.30871	0.982	0.053	0	Ast	SUCLG2-AS1
IQCA1	0	1.29747	0.988	0.052	0	Ast	IQCA1
PSD2	0	1.29182	0.995	0.015	0	Ast	PSD2
SLC15A2	0	1.29125	0.992	0.077	0	Ast	SLC15A2
AL445426.1	0	1.29023	0.876	0.005	0	Ast	AL445426.1
AL022068.1	0	1.28206	0.855	0.021	0	Ast	AL022068.1
HEPACAM	0	1.28063	0.997	0.288	0	Ast	HEPACAM
NDRG21	0	1.27942	1	0.33	0	Ast	NDRG2
F11-AS1	0	1.26969	0.833	0.01	0	Ast	F11-AS1
PBXIP1	0	1.26584	0.965	0.007	0	Ast	PBXIP1
APCDD1	0	1.24643	0.987	0.114	0	Ast	APCDD1
SNTA1	0	1.24441	0.997	0.01	0	Ast	SNTA1
ACOT11	0	1.24143	0.993	0.007	0	Ast	ACOT11
METRN	0	1.23831	1	0.088	0	Ast	METRN
AC104596.1	0	1.23461	1	0.336	0	Ast	AC104596.1
GPD2	0	1.22157	0.998	0.293	0	Ast	GPD2
ITGB4	0	1.22013	0.968	0.001	0	Ast	ITGB4
ID4	0	1.20791	0.88	0.016	0	Ast	ID4
INTU	0	1.20511	1	0.428	0	Ast	INTU
EPHX1	0	1.20489	0.895	0.005	0	Ast	EPHX1
ARHGAP5	0	1.20261	1	1	0	Ast	ARHGAP5
NADK2	0	1.20137	0.982	0.007	0	Ast	NADK2
STK33	0	1.19629	0.995	0.27	0	Ast	STK33
TMEM47	0	1.194	0.9	0.051	0	Ast	TMEM47
SLC16A9	0	1.19124	0.958	0.053	0	Ast	SLC16A9
COL5A3	0	1.17866	0.875	0.002	0	Ast	COL5A3
SLC1A4	0	1.17638	0.885	0.006	0	Ast	SLC1A4
EMX2OS	0	1.17492	0.898	0.001	0	Ast	EMX2OS
OLFM2	0	1.16575	0.968	0.118	0	Ast	OLFM2
TRAK1	0	1.16534	1	0.736	0	Ast	TRAK1
CTDSPL	0	1.15754	1	0.465	0	Ast	CTDSPL
PCSK5	0	1.15105	0.99	0.32	0	Ast	PCSK5
MRAS	0	1.14998	0.93	0.056	0	Ast	MRAS
AHNAK	0	1.14697	0.925	0.013	0	Ast	AHNAK
RAMP1	0	1.14648	0.967	0.045	0	Ast	RAMP1
ANKFN1	0	1.13682	0.908	0.065	0	Ast	ANKFN1
ECHDC2	0	1.13458	0.985	0.039	0	Ast	ECHDC2
FAM184A	0	1.13323	0.998	0.376	0	Ast	FAM184A
MKLN1	0	1.13286	1	1	0	Ast	MKLN1
GABBR1	0	1.13239	0.995	0.305	0	Ast	GABBR1
TUBB2B	0	1.12823	0.814	0.126	0	Ast	TUBB2B
BCKDHB	0	1.12689	1	0.916	0	Ast	BCKDHB
SDC2	0	1.12679	0.931	0.101	0	Ast	SDC2
ARHGAP31	0	1.12433	0.988	0.143	0	Ast	ARHGAP31
BBOX1	0	1.12058	0.935	0.038	0	Ast	BBOX1
GAN	0	1.11988	0.992	0.03	0	Ast	GAN
LRRC8A	0	1.11809	0.905	0.003	0	Ast	LRRC8A
SLC18B1	0	1.11424	0.948	0.06	0	Ast	SLC18B1
ADGRG1	0	1.1125	0.982	0.121	0	Ast	ADGRG1
RFX2	0	1.11058	0.973	0.007	0	Ast	RFX2
FREM2	0	1.1081	0.853	0.025	0	Ast	FREM2
ZFP36L1	0	1.1024	0.997	0.171	0	Ast	ZFP36L1
TP53BP2	0	1.09767	0.967	0.089	0	Ast	TP53BP2
PHF21B	0	1.09726	0.997	0.259	0	Ast	PHF21B
WDR49	0	1.09467	0.577	0.006	0	Ast	WDR49
KATNAL2	0	1.09277	0.977	0.08	0	Ast	KATNAL2
TGFBR3	0	1.08501	0.953	0.032	0	Ast	TGFBR3
CLDN10	0	1.08383	0.806	0.004	0	Ast	CLDN10
SOX2	0	1.06652	0.98	0.192	0	Ast	SOX2
LGI4	0	1.0651	0.941	0.001	0	Ast	LGI4
TIMP3	0	1.06461	0.895	0.057	0	Ast	TIMP3
GPAM	0	1.06256	0.9	0	0	Ast	GPAM
EPHB1	0	1.0569	0.993	0.222	0	Ast	EPHB1
BCL6	0	1.05602	0.993	0.086	0	Ast	BCL6
KIAA1671	0	1.05342	0.993	0.182	0	Ast	KIAA1671
ITGAV	0	1.05168	0.998	0.378	0	Ast	ITGAV
CASC2	0	1.05137	0.941	0.098	0	Ast	CASC2
ENHO	0	1.04131	0.841	0.001	0	Ast	ENHO
STOM	0	1.03939	0.803	0.078	0	Ast	STOM
WIF1	0	1.0374	0.744	0.096	0	Ast	WIF1
OSBPL11	0	1.03314	0.95	0.082	0	Ast	OSBPL11
RBMS3	0	1.03299	0.93	0.131	0	Ast	RBMS3
TGFB2	0	1.02968	0.985	0.18	0	Ast	TGFB2
PLEC	0	1.02822	0.958	0.077	0	Ast	PLEC
LRP1	0	1.02321	0.997	0.303	0	Ast	LRP1
NBPF19	0	1.02251	0.908	0.006	0	Ast	NBPF19
RGMA	0	1.02248	0.863	0.005	0	Ast	RGMA
EDNRB	0	1.01415	0.771	0.001	0	Ast	EDNRB
FAM198B-AS1	0	1.0125	0.853	0.01	0	Ast	FAM198B-AS1
NACC2	0	1.01075	0.978	0.073	0	Ast	NACC2
PPP1R1B	0	1.00943	0.722	0.005	0	Ast	PPP1R1B
TPCN1	0	1.00721	1	0.245	0	Ast	TPCN1
MGLL	0	1.00708	0.95	0.195	0	Ast	MGLL
PLOD2	0	1.00672	0.968	0.146	0	Ast	PLOD2
GOLIM4	7.76336e-308	1.02726	1	0.398	1.77626e-303	Ast	GOLIM4
PARD3	1.02639e-307	1.85434	1	0.522	2.34839e-303	Ast	PARD3
SHROOM3	9.47036e-307	1.3606	0.998	0.389	2.16682e-302	Ast	SHROOM3
GABRA21	1.51841e-306	1.33136	0.998	0.37	3.47413e-302	Ast	GABRA2
AC092691.1	4.77931e-303	2.05174	1	0.642	1.09351e-298	Ast	AC092691.1
FARP1	1.95017e-297	1.06531	1	0.729	4.46199e-293	Ast	FARP1
CSGALNACT1	2.58876e-293	1.59318	1	0.462	5.92309e-289	Ast	CSGALNACT1
NTM	2.79401e-290	1.64938	1	0.956	6.39269e-286	Ast	NTM
PDE4DIP	1.13807e-288	1.01175	1	0.967	2.60391e-284	Ast	PDE4DIP
CRB1	6.12814e-288	1.28008	1	0.655	1.40212e-283	Ast	CRB1
CADM1	3.74218e-287	1.80892	1	0.986	8.5621e-283	Ast	CADM1
CDH4	7.61314e-284	1.08898	1	0.462	1.74189e-279	Ast	CDH4
MAP3K5	5.29856e-281	1.36607	1	0.503	1.21231e-276	Ast	MAP3K5
ARHGAP24	2.56862e-276	1.02629	0.977	0.313	5.877e-272	Ast	ARHGAP24
MAPK10	4.79078e-276	1.2682	1	0.925	1.09613e-271	Ast	MAPK10
ZFHX4	6.03865e-272	1.23739	0.998	0.6	1.38164e-267	Ast	ZFHX4
PDLIM5	1.86664e-269	1.08763	1	0.533	4.27088e-265	Ast	PDLIM5
ITPR2	1.50952e-267	1.03165	1	0.393	3.45377e-263	Ast	ITPR2
CDH20	2.82448e-262	1.76632	1	0.767	6.4624e-258	Ast	CDH20
CKB	2.09996e-255	1.19711	1	0.948	4.80471e-251	Ast	CKB
PRKG1	3.46764e-251	1.73002	0.992	0.44	7.93396e-247	Ast	PRKG1
AQP4-AS1	3.63728e-250	1.44806	0.97	0.337	8.32209e-246	Ast	AQP4-AS1
BRINP3	3.05395e-246	1.07467	0.977	0.296	6.98743e-242	Ast	BRINP3
MGAT4C	6.92839e-242	1.31074	0.997	0.35	1.58522e-237	Ast	MGAT4C
LRP1B	7.46033e-241	1.78844	1	0.875	1.70692e-236	Ast	LRP1B
BCL2	9.92393e-235	1.14249	0.998	0.795	2.2706e-230	Ast	BCL2
AC073050.1	4.04249e-224	1.22558	1	0.637	9.24921e-220	Ast	AC073050.1
NEAT1	3.22347e-223	1.46286	1	0.632	7.3753e-219	Ast	NEAT1
GPRC5B1	1.59298e-222	1.18692	0.998	0.32	3.64473e-218	Ast	GPRC5B
NRG3	7.20066e-220	1.5098	1	0.758	1.64751e-215	Ast	NRG3
NRXN1	1.12871e-219	1.57707	1	0.814	2.58248e-215	Ast	NRXN1
CACNB2	2.77693e-211	1.35122	0.998	0.676	6.35362e-207	Ast	CACNB2
FBXL71	3.92639e-208	1.37813	1	0.62	8.98357e-204	Ast	FBXL7
WWOX	1.19088e-205	1.28813	1	0.99	2.72473e-201	Ast	WWOX
ZBTB201	3.23673e-205	1.22891	1	0.86	7.40565e-201	Ast	ZBTB20
HTRA1	1.74486e-201	1.04058	0.988	0.414	3.99223e-197	Ast	HTRA1
MEF2C-AS1	1.07429e-194	1.08823	1	0.524	2.45798e-190	Ast	MEF2C-AS1
ERBB4	3.33393e-194	1.24153	1	0.641	7.62802e-190	Ast	ERBB4
LHFPL6	6.93034e-194	1.05088	0.998	0.539	1.58566e-189	Ast	LHFPL6
SGCD	6.28158e-184	1.15416	0.997	0.643	1.43723e-179	Ast	SGCD
CNTN1	3.59119e-174	1.13138	1	0.726	8.21664e-170	Ast	CNTN1
NTRK31	6.30428e-168	1.01091	1	0.455	1.44242e-163	Ast	NTRK3
PPP2R2B1	6.2243e-155	1.10851	1	0.986	1.42412e-150	Ast	PPP2R2B
DPP10	1.27042e-93	1.99722	0.962	0.652	2.90673e-89	Ast	DPP10
NECTIN3-AS1	0	3.78978	0.975	0.244	0	RORB+2	NECTIN3-AS1
AL035078.4	0	1.95601	0.819	0.08	0	RORB+2	AL035078.4
BCL2L141	0	1.58332	0.964	0.204	0	RORB+2	BCL2L14
AC131571.1	0	1.56548	0.941	0.199	0	RORB+2	AC131571.1
AJ006995.1	0	1.56015	0.646	0.057	0	RORB+2	AJ006995.1
PRSS23	0	1.53657	0.785	0.108	0	RORB+2	PRSS23
ST7-AS2	0	1.44675	0.863	0.045	0	RORB+2	ST7-AS2
SEMA6A-AS1	0	1.37207	0.92	0.134	0	RORB+2	SEMA6A-AS1
AP000787.11	0	1.34474	0.951	0.187	0	RORB+2	AP000787.1
SLCO5A1	0	1.31505	0.842	0.107	0	RORB+2	SLCO5A1
PMEPA1	0	1.29176	0.937	0.154	0	RORB+2	PMEPA1
MIR181A2HG	0	1.28102	0.96	0.222	0	RORB+2	MIR181A2HG
COL6A6	0	1.25704	0.635	0.038	0	RORB+2	COL6A6
RAI14	0	1.23426	0.928	0.164	0	RORB+2	RAI14
SFRP2	0	1.22882	0.797	0.112	0	RORB+2	SFRP2
AP001011.11	0	1.20597	0.962	0.179	0	RORB+2	AP001011.1
EPHB2	0	1.20388	0.897	0.131	0	RORB+2	EPHB2
IGF2BP21	0	1.20272	0.97	0.179	0	RORB+2	IGF2BP2
CRABP1	0	1.20193	0.869	0.129	0	RORB+2	CRABP1
NBAT1	0	1.19103	0.854	0.109	0	RORB+2	NBAT1
WNT5B	0	1.15682	0.684	0.05	0	RORB+2	WNT5B
AC012358.3	0	1.14939	0.964	0.191	0	RORB+2	AC012358.3
AC104827.1	0	1.14739	0.895	0.09	0	RORB+2	AC104827.1
P2RY14	0	1.13769	0.591	0.027	0	RORB+2	P2RY14
COL23A1	0	1.13094	0.536	0.038	0	RORB+2	COL23A1
FBN2	0	1.09771	0.517	0.033	0	RORB+2	FBN2
IL7	0	1.07643	0.943	0.144	0	RORB+2	IL7
PAX6	0	1.07577	0.903	0.117	0	RORB+2	PAX6
EIF2AK3	0	1.05131	0.943	0.19	0	RORB+2	EIF2AK3
HOMER2	0	1.01553	0.903	0.115	0	RORB+2	HOMER2
AL031428.11	0	1.00714	0.947	0.169	0	RORB+2	AL031428.1
PDE3A	3.68584e-306	1.69394	0.922	0.191	8.43321e-302	RORB+2	PDE3A
SOX41	1.80181e-301	1.61782	0.964	0.184	4.12254e-297	RORB+2	SOX4
HIF1A-AS21	4.48897e-299	1.30607	0.992	0.213	1.02708e-294	RORB+2	HIF1A-AS2
ZBTB20-AS5	1.02235e-296	1.12098	0.831	0.141	2.33913e-292	RORB+2	ZBTB20-AS5
AC011092.21	1.66894e-296	1.23584	0.935	0.176	3.81853e-292	RORB+2	AC011092.2
BAIAP2L11	1.21488e-293	1.04315	0.97	0.198	2.77964e-289	RORB+2	BAIAP2L1
DGKH	1.32671e-291	1.14793	0.973	0.265	3.03551e-287	RORB+2	DGKH
AL157938.21	1.07738e-287	1.00301	0.943	0.172	2.46505e-283	RORB+2	AL157938.2
AC074032.1	2.46359e-278	1.18581	0.977	0.273	5.6367e-274	RORB+2	AC074032.1
BTG11	1.08487e-277	1.02811	0.994	0.215	2.48219e-273	RORB+2	BTG1
CASC151	7.38178e-276	2.31907	0.996	0.39	1.68895e-271	RORB+2	CASC15
AC093879.11	2.8007e-272	1.04608	0.956	0.204	6.40799e-268	RORB+2	AC093879.1
CRY11	2.28651e-271	1.33399	0.992	0.25	5.23153e-267	RORB+2	CRY1
RPL71	6.08759e-271	1.00713	0.977	0.222	1.39284e-266	RORB+2	RPL7
VCL	1.09134e-270	2.43311	0.998	0.399	2.49699e-266	RORB+2	VCL
CCDC144NL-AS11	2.693e-270	1.59573	0.987	0.229	6.16159e-266	RORB+2	CCDC144NL-AS1
DCBLD2	6.65529e-266	2.43552	0.985	0.46	1.52273e-261	RORB+2	DCBLD2
CCDC144NL1	4.54305e-259	1.01243	0.949	0.196	1.03945e-254	RORB+2	CCDC144NL
MID1	4.87427e-251	1.4933	0.968	0.348	1.11523e-246	RORB+2	MID1
AC027288.31	2.68588e-247	1.28957	0.966	0.217	6.14529e-243	RORB+2	AC027288.3
AC026894.1	3.56167e-243	1.1661	0.584	0.078	8.14909e-239	RORB+2	AC026894.1
CDON	9.92217e-240	1.35564	0.932	0.292	2.27019e-235	RORB+2	CDON
PLEKHG1	5.76245e-239	1.93419	0.983	0.326	1.31845e-234	RORB+2	PLEKHG1
AC090709.11	5.22654e-238	1.11487	0.939	0.19	1.19583e-233	RORB+2	AC090709.1
LGR4	2.04168e-237	2.18828	0.994	0.545	4.67135e-233	RORB+2	LGR4
2021-03-03	3.90528e-237	1.28857	0.989	0.32	8.93527e-233	RORB+2	2021-03-03
DACH11	1.53765e-236	2.12941	0.992	0.349	3.51815e-232	RORB+2	DACH1
ADAMTS19	3.45873e-233	1.22831	0.869	0.213	7.91357e-229	RORB+2	ADAMTS19
AP003086.21	4.79986e-232	1.31123	0.945	0.262	1.09821e-227	RORB+2	AP003086.2
TBC1D9	1.18061e-228	1.09527	0.977	0.307	2.70123e-224	RORB+2	TBC1D9
ZNF385D	2.59811e-225	1.99958	0.977	0.375	5.94447e-221	RORB+2	ZNF385D
CRLF31	1.74214e-223	1.07911	0.998	0.341	3.98602e-219	RORB+2	CRLF3
CBR4	7.31789e-221	2.02628	0.998	0.866	1.67433e-216	RORB+2	CBR4
ANKUB11	1.18321e-220	1.03961	0.973	0.253	2.70717e-216	RORB+2	ANKUB1
RORB1	9.16522e-219	2.35665	0.996	0.503	2.097e-214	RORB+2	RORB
FAM160A1	2.23557e-216	1.51109	0.684	0.143	5.11499e-212	RORB+2	FAM160A1
NR6A1	6.47044e-215	1.35838	0.994	0.756	1.48044e-210	RORB+2	NR6A1
AC008056.1	8.1594e-212	1.58084	0.603	0.097	1.86687e-207	RORB+2	AC008056.1
AC008591.1	1.76145e-211	1.20035	0.736	0.158	4.03021e-207	RORB+2	AC008591.1
ACTG1	6.72286e-209	1.07728	0.998	0.834	1.53819e-204	RORB+2	ACTG1
WWTR1	1.53694e-204	1.00685	0.698	0.146	3.51651e-200	RORB+2	WWTR1
MEIS1	5.1577e-202	1.35801	0.979	0.561	1.18008e-197	RORB+2	MEIS1
PALLD	2.97699e-200	2.13971	0.985	0.464	6.81136e-196	RORB+2	PALLD
RAB11A1	1.35475e-195	1.21086	0.998	0.669	3.09967e-191	RORB+2	RAB11A
NHS	1.9681e-188	1.25927	0.882	0.262	4.50301e-184	RORB+2	NHS
RELN	4.76487e-188	1.55818	0.722	0.171	1.0902e-183	RORB+2	RELN
CALD1	6.64e-188	1.74076	0.996	0.589	1.51923e-183	RORB+2	CALD1
PCDH11X	1.6947e-185	1.83738	0.873	0.267	3.87747e-181	RORB+2	PCDH11X
ST5	4.28706e-182	1.40176	0.924	0.394	9.80879e-178	RORB+2	ST5
ST3GAL6	5.14925e-175	1.41477	0.989	0.537	1.17815e-170	RORB+2	ST3GAL6
KIAA12111	2.07147e-174	1.33674	0.994	0.434	4.73952e-170	RORB+2	KIAA1211
TMSB4X1	2.99745e-170	1.11798	0.998	0.893	6.85815e-166	RORB+2	TMSB4X
CUX21	2.56572e-168	1.03479	0.89	0.276	5.87036e-164	RORB+2	CUX2
FGF13	6.64417e-168	1.08282	0.96	0.403	1.52019e-163	RORB+2	FGF13
RASGEF1B	3.0495e-163	1.35084	1	1	6.97725e-159	RORB+2	RASGEF1B
RHOJ	4.37547e-163	1.30817	0.601	0.138	1.00111e-158	RORB+2	RHOJ
COLEC12	1.06472e-162	1.30957	0.703	0.188	2.43607e-158	RORB+2	COLEC12
SHROOM31	8.37664e-160	1.49353	0.97	0.406	1.91658e-155	RORB+2	SHROOM3
PARD31	2.70903e-156	1.28143	0.998	0.534	6.19825e-152	RORB+2	PARD3
RDH10-AS11	1.23464e-151	1.02989	0.641	0.156	2.82485e-147	RORB+2	RDH10-AS1
TOX	1.67796e-150	1.50442	0.985	0.532	3.83917e-146	RORB+2	TOX
AC233296.11	8.14096e-150	1.20115	0.964	0.429	1.86265e-145	RORB+2	AC233296.1
AC069228.11	2.20001e-148	1.30013	0.935	0.319	5.03363e-144	RORB+2	AC069228.1
WIF11	6.69759e-145	1.29508	0.565	0.129	1.53241e-140	RORB+2	WIF1
FOXP2	3.5591e-142	1.24682	0.918	0.336	8.14322e-138	RORB+2	FOXP2
MSI21	6.04363e-140	1.20802	1	0.89	1.38278e-135	RORB+2	MSI2
GRB10	4.45967e-138	1.05466	0.989	0.701	1.02037e-133	RORB+2	GRB10
THSD7B	6.37443e-135	1.25976	0.54	0.115	1.45847e-130	RORB+2	THSD7B
TENM4	1.60839e-133	1.07228	0.994	0.699	3.68e-129	RORB+2	TENM4
TRPM31	6.19405e-133	1.18619	0.924	0.356	1.4172e-128	RORB+2	TRPM3
EFNA5	6.82855e-131	1.40156	0.996	0.653	1.56237e-126	RORB+2	EFNA5
CRB11	1.11968e-123	1.06916	0.994	0.665	2.56182e-119	RORB+2	CRB1
PAK3	2.16166e-122	1.03184	0.981	0.573	4.94587e-118	RORB+2	PAK3
SORCS1	6.07831e-121	1.33806	0.96	0.495	1.39072e-116	RORB+2	SORCS1
AKAP12	9.35014e-110	1.03318	0.747	0.329	2.13931e-105	RORB+2	AKAP12
FGD4	4.09902e-108	1.08663	1	0.771	9.37855e-104	RORB+2	FGD4
NRP1	1.81263e-107	1.4063	0.751	0.308	4.14729e-103	RORB+2	NRP1
MALAT1	2.74932e-100	1.24486	1	1	6.29045e-96	RORB+2	MALAT1
DCLK11	3.82295e-99	1.03734	0.987	0.587	8.74691e-95	RORB+2	DCLK1
KLHL291	4.77353e-98	1.24338	0.951	0.5	1.09218e-93	RORB+2	KLHL29
ZFHX3	1.16926e-97	1.00248	0.994	0.553	2.67527e-93	RORB+2	ZFHX3
MYO1E	1.34555e-97	1.03827	0.926	0.521	3.07862e-93	RORB+2	MYO1E
ZNF608	6.03531e-97	1.11005	0.998	0.795	1.38088e-92	RORB+2	ZNF608
MT-CO1	5.89264e-95	1.23827	1	0.997	1.34824e-90	RORB+2	MT-CO1
MEIS21	4.4402e-27	1.14984	1	0.794	1.01592e-22	RORB+2	MEIS2
LRMDA	0	4.5338	1	0.244	0	Mic	LRMDA
HS3ST4	0	3.88229	1	0.205	0	Mic	HS3ST4
ST6GAL1	0	3.83552	1	0.125	0	Mic	ST6GAL1
APBB1IP	0	3.83468	1	0.016	0	Mic	APBB1IP
DOCK8	0	3.77898	1	0.159	0	Mic	DOCK8
AC074327.1	0	3.6154	1	0.017	0	Mic	AC074327.1
RUNX1	0	3.60094	1	0.163	0	Mic	RUNX1
ARHGAP15	0	3.56992	1	0.051	0	Mic	ARHGAP15
FYB1	0	3.5664	0.997	0.025	0	Mic	FYB1
ADAM28	0	3.29206	1	0.012	0	Mic	ADAM28
TBXAS1	0	3.23367	1	0.026	0	Mic	TBXAS1
ATP8B4	0	3.21212	1	0.077	0	Mic	ATP8B4
DOCK2	0	3.14009	1	0.028	0	Mic	DOCK2
LHFPL2	0	3.07673	1	0.192	0	Mic	LHFPL2
PTPRC	0	3.04856	0.997	0.02	0	Mic	PTPRC
LINC02232	0	3.03276	0.997	0.063	0	Mic	LINC02232
IPCEF1	0	2.94026	0.997	0.234	0	Mic	IPCEF1
P2RY12	0	2.85859	1	0.021	0	Mic	P2RY12
INPP5D	0	2.84397	1	0.009	0	Mic	INPP5D
SLCO2B1	0	2.84302	1	0.021	0	Mic	SLCO2B1
ARHGAP22	0	2.80445	1	0.301	0	Mic	ARHGAP22
SRGAP2B	0	2.80379	1	0.04	0	Mic	SRGAP2B
CSF1R	0	2.79244	1	0.008	0	Mic	CSF1R
DISC1	0	2.74681	1	0.186	0	Mic	DISC1
LPCAT2	0	2.7275	1	0.043	0	Mic	LPCAT2
ABCC4	0	2.67937	1	0.051	0	Mic	ABCC4
CPED1	0	2.66592	0.997	0.041	0	Mic	CPED1
CD74	0	2.66408	1	0.01	0	Mic	CD74
AOAH	0	2.63131	1	0.057	0	Mic	AOAH
SMAP2	0	2.63108	1	0.314	0	Mic	SMAP2
PALD1	0	2.57789	1	0.008	0	Mic	PALD1
BNC2	0	2.54156	1	0.042	0	Mic	BNC2
CYFIP1	0	2.49269	1	0.101	0	Mic	CYFIP1
BLNK	0	2.47768	0.997	0.012	0	Mic	BLNK
FLI1	0	2.4702	1	0.018	0	Mic	FLI1
SCIN	0	2.46588	0.992	0.003	0	Mic	SCIN
IKZF1	0	2.46068	0.997	0.006	0	Mic	IKZF1
SKAP2	0	2.44429	1	0.264	0	Mic	SKAP2
TGFBR1	0	2.42766	1	0.088	0	Mic	TGFBR1
SP100	0	2.42039	1	0.018	0	Mic	SP100
C1QB	0	2.36611	0.997	0.008	0	Mic	C1QB
AC244021.1	0	2.35643	1	0.103	0	Mic	AC244021.1
DENND3	0	2.35442	1	0.049	0	Mic	DENND3
SYK	0	2.35223	1	0.084	0	Mic	SYK
C3	0	2.34482	0.995	0.008	0	Mic	C3
TGFBR2	0	2.33829	1	0.024	0	Mic	TGFBR2
IFNGR1	0	2.33676	1	0.084	0	Mic	IFNGR1
FAM149A	0	2.32345	1	0.032	0	Mic	FAM149A
SRGAP2C	0	2.31749	1	0.03	0	Mic	SRGAP2C
RBM47	0	2.27561	0.997	0.057	0	Mic	RBM47
TLR2	0	2.23168	0.997	0.005	0	Mic	TLR2
LYN	0	2.22889	1	0.05	0	Mic	LYN
CX3CR1	0	2.21788	0.986	0.002	0	Mic	CX3CR1
A2M	0	2.21583	1	0.05	0	Mic	A2M
PELI1	0	2.21374	1	0.24	0	Mic	PELI1
NCK2	0	2.20391	1	0.305	0	Mic	NCK2
MERTK1	0	2.19363	1	0.148	0	Mic	MERTK
ARHGAP25	0	2.14235	0.997	0.009	0	Mic	ARHGAP25
ST8SIA4	0	2.13279	0.997	0.098	0	Mic	ST8SIA4
IFI16	0	2.12329	1	0.116	0	Mic	IFI16
SAMSN1	0	2.08906	0.992	0.006	0	Mic	SAMSN1
CTSB	0	2.08314	1	0.194	0	Mic	CTSB
IRAK3	0	2.06555	0.997	0.015	0	Mic	IRAK3
DOCK11	0	2.05864	1	0.08	0	Mic	DOCK11
SUSD6	0	2.05233	1	0.143	0	Mic	SUSD6
WDFY4	0	2.05124	0.992	0.002	0	Mic	WDFY4
RIN3	0	2.04365	0.997	0.003	0	Mic	RIN3
DLEU7-AS1	0	2.02858	0.995	0.001	0	Mic	DLEU7-AS1
TMEM156	0	2.02592	0.995	0.002	0	Mic	TMEM156
LRRK1	0	2.01303	1	0.12	0	Mic	LRRK1
TMEM163	0	2.00889	0.989	0.117	0	Mic	TMEM163
LAPTM5	0	1.99562	0.992	0.001	0	Mic	LAPTM5
RHBDF2	0	1.99282	0.997	0.004	0	Mic	RHBDF2
CD86	0	1.98593	1	0.001	0	Mic	CD86
LY86	0	1.9802	0.995	0	0	Mic	LY86
BHLHE41	0	1.96874	1	0.148	0	Mic	BHLHE41
RUNX2	0	1.96354	1	0.214	0	Mic	RUNX2
SOCS6	0	1.94855	1	0.041	0	Mic	SOCS6
ARHGAP6	0	1.94433	0.997	0.133	0	Mic	ARHGAP6
IL13RA1	0	1.93248	1	0.009	0	Mic	IL13RA1
CPA6	0	1.93093	0.992	0.042	0	Mic	CPA6
NFATC2	0	1.93052	1	0.019	0	Mic	NFATC2
MIR646HG	0	1.92978	0.997	0.176	0	Mic	MIR646HG
PIK3R5	0	1.91066	0.995	0.005	0	Mic	PIK3R5
ENTPD1	0	1.90619	1	0.082	0	Mic	ENTPD1
GNB4	0	1.89348	0.997	0.038	0	Mic	GNB4
PIK3AP1	0	1.89302	1	0	0	Mic	PIK3AP1
ALPK1	0	1.86297	1	0.01	0	Mic	ALPK1
CPVL	0	1.85108	0.995	0.009	0	Mic	CPVL
TBC1D22A	0	1.85035	1	0.955	0	Mic	TBC1D22A
KCTD12	0	1.84391	0.995	0.038	0	Mic	KCTD12
FMNL3	0	1.83648	1	0.118	0	Mic	FMNL3
MAF	0	1.82678	1	0.105	0	Mic	MAF
ZFP36L2	0	1.81047	1	0.081	0	Mic	ZFP36L2
C1QC	0	1.80765	0.995	0.001	0	Mic	C1QC
ZNF710	0	1.80541	1	0.038	0	Mic	ZNF710
TAB2	0	1.77745	1	0.965	0	Mic	TAB2
RCSD1	0	1.77329	0.995	0.001	0	Mic	RCSD1
ANKS1A	0	1.76508	1	0.8	0	Mic	ANKS1A
CD53	0	1.75776	1	0.004	0	Mic	CD53
PLA2G4A	0	1.7507	0.997	0.016	0	Mic	PLA2G4A
HLA-DRA	0	1.71905	0.975	0.001	0	Mic	HLA-DRA
LINC01091	0	1.71629	0.948	0.001	0	Mic	LINC01091
RUBCNL	0	1.70771	0.986	0.003	0	Mic	RUBCNL
ZFP36L11	0	1.70685	1	0.208	0	Mic	ZFP36L1
HCLS1	0	1.70418	0.995	0.001	0	Mic	HCLS1
SIPA1L2	0	1.69382	1	0.211	0	Mic	SIPA1L2
AC006978.2	0	1.68127	1	0.017	0	Mic	AC006978.2
AC008691.1	0	1.67481	0.651	0.021	0	Mic	AC008691.1
SLC2A5	0	1.66003	0.997	0.001	0	Mic	SLC2A5
PARP14	0	1.65706	1	0.04	0	Mic	PARP14
VSIG4	0	1.65655	0.981	0	0	Mic	VSIG4
MKNK1	0	1.64802	1	0.066	0	Mic	MKNK1
LPAR6	0	1.64619	1	0.174	0	Mic	LPAR6
ALOX5	0	1.6241	0.992	0.002	0	Mic	ALOX5
TFEC	0	1.60816	0.997	0.001	0	Mic	TFEC
NCKAP1L	0	1.59858	0.989	0.001	0	Mic	NCKAP1L
TBC1D4	0	1.59716	1	0.218	0	Mic	TBC1D4
FGD2	0	1.58761	0.989	0.002	0	Mic	FGD2
LRMP	0	1.57916	0.984	0.026	0	Mic	LRMP
MANBA	0	1.54752	1	0.112	0	Mic	MANBA
PGM5	0	1.54248	1	0.079	0	Mic	PGM5
TLR1	0	1.53604	0.992	0	0	Mic	TLR1
KCNK13	0	1.53315	0.986	0.017	0	Mic	KCNK13
FCGR3A	0	1.52722	0.959	0.002	0	Mic	FCGR3A
RAP1A	0	1.52433	1	0.876	0	Mic	RAP1A
ETS2	0	1.52208	0.995	0.035	0	Mic	ETS2
AP003481.1	0	1.51151	0.945	0	0	Mic	AP003481.1
POU2F2	0	1.51026	0.992	0.008	0	Mic	POU2F2
VSIR	0	1.49293	1	0.104	0	Mic	VSIR
FAM129A	0	1.48944	0.962	0.015	0	Mic	FAM129A
RYR1	0	1.4867	0.997	0.027	0	Mic	RYR1
TBC1D14	0	1.48573	1	0.141	0	Mic	TBC1D14
SERPINB9	0	1.48464	0.989	0.009	0	Mic	SERPINB9
LINC01094	0	1.47676	0.986	0.023	0	Mic	LINC01094
IL17RA	0	1.47579	0.989	0.002	0	Mic	IL17RA
GSAP	0	1.46727	0.989	0.07	0	Mic	GSAP
ADGRG11	0	1.46002	1	0.159	0	Mic	ADGRG1
USP15	0	1.45885	1	0.984	0	Mic	USP15
MSN	0	1.45723	1	0.016	0	Mic	MSN
C22orf34	0	1.45689	0.973	0.009	0	Mic	C22orf34
C1QA	0	1.45433	0.951	0.002	0	Mic	C1QA
PRKCH	0	1.45259	0.997	0.027	0	Mic	PRKCH
NPL1	0	1.45113	1	0.136	0	Mic	NPL
MYO1F	0	1.45112	0.995	0.002	0	Mic	MYO1F
MSR1	0	1.44747	0.973	0.074	0	Mic	MSR1
GAB3	0	1.44556	0.97	0.001	0	Mic	GAB3
CIITA	0	1.44293	0.981	0	0	Mic	CIITA
SLA	0	1.44096	0.986	0.002	0	Mic	SLA
KBTBD12	0	1.43695	0.997	0.081	0	Mic	KBTBD12
GPR34	0	1.42856	0.989	0	0	Mic	GPR34
SLC25A37	0	1.42829	1	0.041	0	Mic	SLC25A37
ZC3HAV1	0	1.4255	0.97	0.012	0	Mic	ZC3HAV1
PSMA1	0	1.41202	0.995	0.054	0	Mic	PSMA1
TRPM2	0	1.40868	0.975	0.024	0	Mic	TRPM2
MS4A6A	0	1.40228	0.989	0.002	0	Mic	MS4A6A
ATF6	0	1.4019	1	0.982	0	Mic	ATF6
ARHGAP311	0	1.40016	1	0.181	0	Mic	ARHGAP31
GPCPD1	0	1.39404	0.997	0.189	0	Mic	GPCPD1
ITGAX	0	1.39251	0.953	0	0	Mic	ITGAX
TSPAN14	0	1.38603	1	0.036	0	Mic	TSPAN14
LINC01141	0	1.3779	0.956	0	0	Mic	LINC01141
LINC00578	0	1.37577	0.945	0.003	0	Mic	LINC00578
LCP2	0	1.3748	0.97	0.002	0	Mic	LCP2
MYOF	0	1.37238	0.978	0.019	0	Mic	MYOF
EPSTI1	0	1.37032	0.893	0.014	0	Mic	EPSTI1
MIS18BP1	0	1.36357	1	0.028	0	Mic	MIS18BP1
CMKLR1	0	1.36158	0.973	0.001	0	Mic	CMKLR1
CSF3R	0	1.35583	0.964	0	0	Mic	CSF3R
CSF2RA	0	1.34863	0.975	0	0	Mic	CSF2RA
FCGR2A	0	1.34551	0.978	0	0	Mic	FCGR2A
OTULINL	0	1.34467	0.986	0.001	0	Mic	OTULINL
ARHGEF6	0	1.34063	1	0.091	0	Mic	ARHGEF6
IL18	0	1.33561	0.981	0.01	0	Mic	IL18
MPZL1	0	1.33268	1	0.067	0	Mic	MPZL1
HCK	0	1.32955	0.981	0	0	Mic	HCK
AC093152.1	0	1.32575	0.945	0.013	0	Mic	AC093152.1
CTSC	0	1.32425	0.975	0.001	0	Mic	CTSC
B3GNT5	0	1.32397	0.97	0.001	0	Mic	B3GNT5
AC079015.1	0	1.32136	0.937	0	0	Mic	AC079015.1
HLA-E	0	1.31909	0.992	0.023	0	Mic	HLA-E
KYNU	0	1.31863	0.931	0.002	0	Mic	KYNU
GCNT2	0	1.3151	0.997	0.05	0	Mic	GCNT2
AC007262.2	0	1.30995	1	0.181	0	Mic	AC007262.2
PLSCR1	0	1.30933	0.995	0.014	0	Mic	PLSCR1
ATP11C	0	1.30185	0.981	0.098	0	Mic	ATP11C
SSH1	0	1.30032	1	0.085	0	Mic	SSH1
AL034397.3	0	1.28952	0.937	0.001	0	Mic	AL034397.3
TM6SF1	0	1.28506	0.981	0.038	0	Mic	TM6SF1
RB1	0	1.28436	1	0.974	0	Mic	RB1
TRIM22	0	1.28049	0.973	0.003	0	Mic	TRIM22
PPARD	0	1.27923	1	0.023	0	Mic	PPARD
LINC01684	0	1.27819	0.918	0	0	Mic	LINC01684
SLC11A1	0	1.27684	0.97	0	0	Mic	SLC11A1
ITGAM	0	1.27684	0.978	0	0	Mic	ITGAM
SRGN	0	1.26802	0.948	0.011	0	Mic	SRGN
CARD8	0	1.25975	0.997	0.012	0	Mic	CARD8
MRC1	0	1.2587	0.651	0.001	0	Mic	MRC1
SOAT1	0	1.2581	0.978	0.003	0	Mic	SOAT1
CTTNBP2NL	0	1.25152	1	0.217	0	Mic	CTTNBP2NL
CAPZB	0	1.24733	1	0.991	0	Mic	CAPZB
SAMHD1	0	1.24241	0.997	0.053	0	Mic	SAMHD1
SAT1	0	1.24208	1	0.137	0	Mic	SAT1
GPRIN3	0	1.23963	0.997	0.196	0	Mic	GPRIN3
CHSY1	0	1.23528	0.992	0.088	0	Mic	CHSY1
B4GALT1	0	1.22805	0.992	0.006	0	Mic	B4GALT1
CBL	0	1.2274	1	0.133	0	Mic	CBL
OLR1	0	1.2207	0.904	0.001	0	Mic	OLR1
AC066613.2	0	1.21595	0.942	0.13	0	Mic	AC066613.2
SKI	0	1.21487	0.995	0.111	0	Mic	SKI
FCGBP	0	1.21302	0.599	0	0	Mic	FCGBP
TNFRSF1B	0	1.20717	0.964	0.006	0	Mic	TNFRSF1B
REL	0	1.19618	1	0.037	0	Mic	REL
CARD11	0	1.19124	0.882	0.001	0	Mic	CARD11
PRKD3	0	1.18685	1	0.193	0	Mic	PRKD3
LCP1	0	1.18541	0.92	0	0	Mic	LCP1
HPS3	0	1.18432	0.984	0.008	0	Mic	HPS3
IRF8	0	1.18017	0.904	0	0	Mic	IRF8
SH2B3	0	1.17832	0.997	0.004	0	Mic	SH2B3
RGS10	0	1.17814	0.942	0	0	Mic	RGS10
CLEC2D	0	1.16908	0.992	0.004	0	Mic	CLEC2D
CLEC7A	0	1.16583	0.915	0	0	Mic	CLEC7A
HAVCR2	0	1.16507	0.964	0.002	0	Mic	HAVCR2
CMTM7	0	1.16322	0.975	0.001	0	Mic	CMTM7
ANOS1	0	1.16298	0.989	0.18	0	Mic	ANOS1
SWAP70	0	1.15692	1	0.087	0	Mic	SWAP70
PFKFB3	0	1.15579	1	0.183	0	Mic	PFKFB3
APAF1	0	1.15332	0.986	0.003	0	Mic	APAF1
CYBA	0	1.15323	0.931	0.002	0	Mic	CYBA
CD84	0	1.1522	0.893	0	0	Mic	CD84
AIDA	0	1.15136	0.992	0.001	0	Mic	AIDA
CHST15	0	1.14979	0.989	0.102	0	Mic	CHST15
VAV1	0	1.14863	0.953	0	0	Mic	VAV1
ADCY7	0	1.14628	0.981	0	0	Mic	ADCY7
AP1B1	0	1.14447	0.997	0.1	0	Mic	AP1B1
EMB	0	1.14425	0.962	0.008	0	Mic	EMB
VASH1	0	1.13578	0.967	0	0	Mic	VASH1
IFI44L	0	1.13501	0.75	0.015	0	Mic	IFI44L
E2F3	0	1.12887	1	0.167	0	Mic	E2F3
HLA-DRB1	0	1.12855	0.849	0	0	Mic	HLA-DRB1
HSPBAP1	0	1.12798	0.992	0.001	0	Mic	HSPBAP1
ABHD3	0	1.12732	0.992	0.067	0	Mic	ABHD3
SLC15A21	0	1.11819	1	0.118	0	Mic	SLC15A2
RCBTB2	0	1.11496	0.953	0.003	0	Mic	RCBTB2
MFSD1	0	1.11481	0.967	0.01	0	Mic	MFSD1
HERPUD1	0	1.11396	0.962	0.025	0	Mic	HERPUD1
SP110	0	1.11219	0.975	0.035	0	Mic	SP110
ASAH1	0	1.11122	0.984	0.092	0	Mic	ASAH1
TBC1D2B	0	1.10721	0.997	0.002	0	Mic	TBC1D2B
TLR5	0	1.10663	0.918	0	0	Mic	TLR5
FKBP15	0	1.10559	1	0.011	0	Mic	FKBP15
IL6R	0	1.1002	0.948	0.007	0	Mic	IL6R
AL365273.2	0	1.09641	0.981	0.075	0	Mic	AL365273.2
APMAP	0	1.08645	0.959	0.018	0	Mic	APMAP
IL10RA	0	1.08382	0.929	0.001	0	Mic	IL10RA
SYTL3	0	1.07968	0.882	0.002	0	Mic	SYTL3
GAS6	0	1.07931	0.995	0.008	0	Mic	GAS6
PARP4	0	1.07787	0.989	0.047	0	Mic	PARP4
TRIM38	0	1.07689	0.915	0	0	Mic	TRIM38
LAT2	0	1.07529	0.942	0	0	Mic	LAT2
FAM135A	0	1.07496	1	1	0	Mic	FAM135A
MGST2	0	1.07349	0.951	0.051	0	Mic	MGST2
PTAFR	0	1.07341	0.931	0	0	Mic	PTAFR
TET2	0	1.07238	1	0.855	0	Mic	TET2
ETV5	0	1.06854	0.995	0.134	0	Mic	ETV5
ADAM9	0	1.05988	0.989	0.078	0	Mic	ADAM9
COTL1	0	1.05964	0.973	0.046	0	Mic	COTL1
IL1RAP	0	1.05944	0.986	0.125	0	Mic	IL1RAP
HLA-DQB1	0	1.05826	0.896	0	0	Mic	HLA-DQB1
FCGR1A	0	1.05445	0.879	0	0	Mic	FCGR1A
CTSS	0	1.05445	0.918	0	0	Mic	CTSS
MLXIP	0	1.05082	0.995	0.033	0	Mic	MLXIP
ZNF846	0	1.04837	0.964	0.002	0	Mic	ZNF846
CREBL2	0	1.04472	0.997	0.004	0	Mic	CREBL2
UGCG	0	1.04351	0.973	0.022	0	Mic	UGCG
SERPINB6	0	1.04106	0.981	0.153	0	Mic	SERPINB6
ERICH1	0	1.04098	1	0.009	0	Mic	ERICH1
ARRB2	0	1.04075	0.959	0	0	Mic	ARRB2
DDX60L	0	1.0401	0.882	0.009	0	Mic	DDX60L
DTNBP1	0	1.03945	0.981	0.113	0	Mic	DTNBP1
MAP3K1	0	1.03841	1	0.113	0	Mic	MAP3K1
OSTF1	0	1.0361	0.978	0.1	0	Mic	OSTF1
FAM102B	0	1.03584	0.997	0.093	0	Mic	FAM102B
RASSF3	0	1.03498	0.959	0.017	0	Mic	RASSF3
UBASH3B	0	1.03495	0.956	0.11	0	Mic	UBASH3B
JDP2	0	1.03291	0.962	0.004	0	Mic	JDP2
PLEKHA2	0	1.02902	0.992	0.177	0	Mic	PLEKHA2
RASA3	0	1.01902	1	0.009	0	Mic	RASA3
LAP3	0	1.0154	0.948	0.01	0	Mic	LAP3
ARL5A	0	1.01402	0.959	0.009	0	Mic	ARL5A
LYST	0	1.01355	1	0.992	0	Mic	LYST
PILRA	0	1.00903	0.885	0.001	0	Mic	PILRA
GALNT10	0	1.00886	0.997	0.179	0	Mic	GALNT10
PIK3CD	0	1.00875	0.948	0.001	0	Mic	PIK3CD
ADAP2	0	1.00339	0.956	0	0	Mic	ADAP2
TNFRSF1A	0	1.00318	0.945	0.021	0	Mic	TNFRSF1A
CCND3	4.66161e-308	1.65394	1	0.261	1.06658e-303	Mic	CCND3
USP6NL	2.38809e-307	1.63075	1	0.308	5.46394e-303	Mic	USP6NL
SUCLG2	3.95976e-306	1.46123	1	0.269	9.05993e-302	Mic	SUCLG2
STK4	9.95961e-303	1.31113	1	0.291	2.27876e-298	Mic	STK4
TTC7A	3.15325e-295	1.44579	1	0.311	7.21464e-291	Mic	TTC7A
PHC2	1.31093e-294	1.16275	1	0.731	2.9994e-290	Mic	PHC2
STX7	2.87675e-293	1.41238	1	0.657	6.58199e-289	Mic	STX7
RAB31	1.07469e-291	1.60477	1	0.271	2.45889e-287	Mic	RAB31
ATM	1.56722e-291	1.53814	1	0.915	3.5858e-287	Mic	ATM
APOE1	5.87986e-290	1.364	1	0.177	1.34531e-285	Mic	APOE
IGSF21	6.94976e-289	1.94788	1	0.351	1.59011e-284	Mic	IGSF21
SH3KBP1	1.09895e-288	1.66181	1	0.708	2.5144e-284	Mic	SH3KBP1
ARHGAP241	1.79524e-288	3.75544	1	0.341	4.10752e-284	Mic	ARHGAP24
RPS6KA3	5.85285e-287	1.27157	1	0.696	1.33913e-282	Mic	RPS6KA3
LPIN2	5.95649e-287	1.30556	1	0.278	1.36285e-282	Mic	LPIN2
SPRED1	2.21395e-286	1.43828	1	0.854	5.06551e-282	Mic	SPRED1
USP53	1.3827e-285	1.23141	1	0.218	3.16363e-281	Mic	USP53
ARHGAP12	4.41406e-285	1.77205	1	0.605	1.00994e-280	Mic	ARHGAP12
SRGAP2	2.53252e-283	3.30207	1	0.423	5.7944e-279	Mic	SRGAP2
OSBPL3	1.45441e-282	1.49048	1	0.288	3.3277e-278	Mic	OSBPL3
ZNRF2	4.3599e-282	1.30849	1	0.244	9.97546e-278	Mic	ZNRF2
ACSL1	1.91192e-281	1.32326	1	0.258	4.37447e-277	Mic	ACSL1
P3H2	4.73787e-281	1.18858	0.995	0.196	1.08402e-276	Mic	P3H2
RREB1	8.4184e-279	1.43976	1	0.284	1.92613e-274	Mic	RREB1
MGAT4A	1.80298e-278	2.57547	1	0.49	4.12521e-274	Mic	MGAT4A
SLC4A7	6.29729e-277	2.13501	1	0.439	1.44082e-272	Mic	SLC4A7
SNX29	1.92529e-276	1.14332	1	0.883	4.40507e-272	Mic	SNX29
PIAS1	2.80206e-276	1.13877	1	1	6.41112e-272	Mic	PIAS1
RAPGEF1	6.0839e-275	1.54341	1	0.456	1.392e-270	Mic	RAPGEF1
GALNT2	2.89792e-273	1.59636	1	0.565	6.63043e-269	Mic	GALNT2
JAK2	1.48269e-271	1.43541	1	0.601	3.3924e-267	Mic	JAK2
GRB2	1.97005e-271	1.45192	1	0.512	4.50747e-267	Mic	GRB2
WASF2	2.22937e-271	1.34316	1	0.521	5.1008e-267	Mic	WASF2
ABR	3.81182e-271	2.02106	1	0.725	8.72145e-267	Mic	ABR
SH3RF3	8.52069e-269	2.51947	1	0.447	1.94953e-264	Mic	SH3RF3
KCNQ11	7.44137e-268	1.25984	1	0.24	1.70259e-263	Mic	KCNQ1
CMIP	1.38624e-267	1.2223	1	0.876	3.17172e-263	Mic	CMIP
FAM49B	6.87806e-267	2.01213	1	0.942	1.5737e-262	Mic	FAM49B
MEF2A	1.54233e-266	2.83807	1	1	3.52885e-262	Mic	MEF2A
KCNIP1	1.72026e-266	1.50872	0.992	0.202	3.93597e-262	Mic	KCNIP1
PADI2	2.41363e-266	1.27977	0.995	0.267	5.5224e-262	Mic	PADI2
ITPR21	5.52433e-265	3.36644	1	0.421	1.26397e-260	Mic	ITPR2
ETV6	2.63802e-263	2.4176	1	0.546	6.03578e-259	Mic	ETV6
MTHFD1L	4.97045e-263	1.9774	1	0.583	1.13724e-258	Mic	MTHFD1L
GBE1	3.29002e-261	1.01676	0.984	0.21	7.52756e-257	Mic	GBE1
PTPRE	3.44672e-261	1.96524	1	0.664	7.88609e-257	Mic	PTPRE
TBC1D1	6.65562e-261	1.553	1	0.457	1.5228e-256	Mic	TBC1D1
H2AFY	2.13901e-259	1.06502	1	0.51	4.89405e-255	Mic	H2AFY
IL6ST	6.3785e-259	1.95139	1	0.598	1.4594e-254	Mic	IL6ST
BMP2K	1.28004e-258	3.09346	1	0.587	2.92872e-254	Mic	BMP2K
TNS3	1.34434e-258	1.1947	1	0.239	3.07584e-254	Mic	TNS3
B2M	9.78039e-258	1.49211	0.997	0.421	2.23775e-253	Mic	B2M
ITM2B	1.12201e-256	1.05185	1	0.999	2.56717e-252	Mic	ITM2B
PACSIN2	4.0656e-256	1.069	1	0.264	9.30209e-252	Mic	PACSIN2
TPK1	6.91388e-256	1.26344	1	0.311	1.5819e-251	Mic	TPK1
WASHC4	4.73849e-255	1.26783	1	0.406	1.08417e-250	Mic	WASHC4
SORL1	9.77724e-254	2.93569	1	0.667	2.23703e-249	Mic	SORL1
CEP170	5.17797e-253	1.0404	1	1	1.18472e-248	Mic	CEP170
MOB1B	1.27501e-251	1.22306	1	0.403	2.91723e-247	Mic	MOB1B
ELF1	3.82803e-251	1.36264	1	0.405	8.75853e-247	Mic	ELF1
CFLAR	1.42381e-250	1.09779	1	0.341	3.25767e-246	Mic	CFLAR
PREX11	1.44787e-250	1.81311	1	0.443	3.31273e-246	Mic	PREX1
PTPRJ	6.19017e-250	1.74885	1	0.923	1.41631e-245	Mic	PTPRJ
CHST11	4.15377e-249	2.95408	1	0.451	9.50383e-245	Mic	CHST11
SRBD1	9.83516e-249	1.01812	0.918	0.179	2.25028e-244	Mic	SRBD1
LRCH1	1.33417e-248	1.76389	1	0.567	3.05259e-244	Mic	LRCH1
PAG1	1.69512e-248	1.87066	1	0.574	3.87844e-244	Mic	PAG1
LRRK2	1.87694e-248	1.18957	1	0.271	4.29444e-244	Mic	LRRK2
SYNDIG1	2.73786e-248	2.17666	1	0.768	6.26422e-244	Mic	SYNDIG1
SDCCAG8	1.71462e-246	1.29677	1	0.999	3.92304e-242	Mic	SDCCAG8
WIPF1	1.88075e-246	1.42935	1	0.343	4.30316e-242	Mic	WIPF1
SFMBT2	4.5737e-246	3.11722	1	0.679	1.04646e-241	Mic	SFMBT2
PTBP3	1.24432e-245	1.06539	1	0.378	2.84701e-241	Mic	PTBP3
BACH1	2.16841e-245	1.99322	1	0.499	4.96131e-241	Mic	BACH1
KLHL5	4.97608e-244	1.28972	1	0.443	1.13853e-239	Mic	KLHL5
FOXN3	1.48244e-243	2.57272	1	0.987	3.39181e-239	Mic	FOXN3
AKAP13	5.75094e-243	2.17819	1	0.583	1.31581e-238	Mic	AKAP13
NAIP	1.3375e-242	1.573	1	0.706	3.06019e-238	Mic	NAIP
STAMBPL1	6.62086e-241	1.00322	0.995	0.273	1.51485e-236	Mic	STAMBPL1
CDYL	6.56789e-240	1.18444	1	0.566	1.50273e-235	Mic	CDYL
FKBP5	1.45439e-239	2.38506	1	0.567	3.32765e-235	Mic	FKBP5
ANKRD44	3.97308e-239	2.60884	1	0.757	9.0904e-235	Mic	ANKRD44
DNAJC13	4.69404e-239	1.11481	0.995	0.31	1.074e-234	Mic	DNAJC13
DIAPH2	3.71916e-237	2.20314	1	0.707	8.50944e-233	Mic	DIAPH2
PAN3	7.26654e-236	1.01264	1	0.999	1.66258e-231	Mic	PAN3
NRIP1	9.46318e-235	1.21283	1	0.449	2.16517e-230	Mic	NRIP1
MGAT5	1.88828e-234	1.08736	1	0.945	4.32038e-230	Mic	MGAT5
OGFRL1	2.09519e-234	1.14468	1	0.479	4.7938e-230	Mic	OGFRL1
MED13L	4.48765e-234	1.51069	1	1	1.02678e-229	Mic	MED13L
HEATR5B	1.43148e-233	1.04004	1	0.503	3.27523e-229	Mic	HEATR5B
LIMS1	5.81759e-233	1.30788	1	0.634	1.33106e-228	Mic	LIMS1
SLC9A9	2.1329e-232	2.35643	1	0.649	4.88008e-228	Mic	SLC9A9
SSH2	1.20144e-230	1.9349	1	0.999	2.7489e-226	Mic	SSH2
PLCL2	1.20528e-230	1.25846	1	0.662	2.75768e-226	Mic	PLCL2
FNDC3B	1.27728e-230	1.21663	1	0.636	2.92241e-226	Mic	FNDC3B
ACTR3	1.99516e-230	1.04331	1	0.351	4.56492e-226	Mic	ACTR3
NCOA3	3.60358e-230	1.25354	1	0.437	8.24498e-226	Mic	NCOA3
PICALM	9.94864e-230	2.04431	1	1	2.27625e-225	Mic	PICALM
GNAQ	1.24368e-229	1.48166	1	1	2.84554e-225	Mic	GNAQ
ZFHX31	1.39678e-229	1.99185	1	0.562	3.19584e-225	Mic	ZFHX3
ARHGAP26	2.19163e-229	2.4066	1	0.717	5.01444e-225	Mic	ARHGAP26
SPTLC2	3.05156e-229	1.50345	1	0.447	6.98196e-225	Mic	SPTLC2
PDE3B	1.73308e-228	1.89954	1	0.553	3.96529e-224	Mic	PDE3B
MBNL1	8.40806e-228	1.89933	1	0.997	1.92376e-223	Mic	MBNL1
JAZF1	1.89631e-227	1.29712	1	0.986	4.33877e-223	Mic	JAZF1
PLXDC2	1.22161e-226	3.59645	1	0.875	2.79505e-222	Mic	PLXDC2
AFF1	2.27326e-225	1.15251	1	0.839	5.20122e-221	Mic	AFF1
FOXP21	6.53748e-225	1.95458	1	0.342	1.49578e-220	Mic	FOXP2
DOCK4	9.45335e-224	2.4361	1	0.993	2.16293e-219	Mic	DOCK4
UTRN	2.40535e-223	1.32222	0.997	0.335	5.50343e-219	Mic	UTRN
EML41	5.73592e-223	1.31546	1	0.432	1.31238e-218	Mic	EML4
SRGAP1	5.15874e-222	1.55684	1	0.674	1.18032e-217	Mic	SRGAP1
MAML31	5.86904e-222	2.35213	1	0.656	1.34284e-217	Mic	MAML3
LDLRAD4	1.68631e-221	2.03496	1	0.999	3.85827e-217	Mic	LDLRAD4
KCNQ3	4.50803e-220	2.38054	1	0.67	1.03144e-215	Mic	KCNQ3
GLDN1	2.48576e-217	1.68602	1	0.269	5.68743e-213	Mic	GLDN
CTBP2	3.99067e-212	1.02529	1	0.697	9.13064e-208	Mic	CTBP2
EPB41L21	2.35127e-211	1.96513	1	0.984	5.3797e-207	Mic	EPB41L2
MEF2C	6.48184e-211	1.99316	1	0.684	1.48304e-206	Mic	MEF2C
UBE2E2	6.5641e-211	1.30967	1	0.994	1.50187e-206	Mic	UBE2E2
HDAC9	5.26701e-208	1.80963	1	0.906	1.20509e-203	Mic	HDAC9
GAB21	4.63104e-206	1.73845	1	0.804	1.05958e-201	Mic	GAB2
TMEM65	6.18558e-206	1.00751	0.992	0.369	1.41526e-201	Mic	TMEM65
PDGFC	1.0856e-204	1.25241	1	0.309	2.48385e-200	Mic	PDGFC
RBMS1	1.5826e-203	1.03791	0.995	0.302	3.62098e-199	Mic	RBMS1
CTTNBP2	3.04579e-203	1.18512	1	0.835	6.96876e-199	Mic	CTTNBP2
FGD41	2.17502e-202	1.74498	1	0.776	4.97645e-198	Mic	FGD4
CPM1	9.74261e-202	1.24271	1	0.259	2.22911e-197	Mic	CPM
FMN1	5.75122e-201	1.6821	1	0.6	1.31588e-196	Mic	FMN1
CSGALNACT11	5.39221e-200	1.78878	1	0.487	1.23374e-195	Mic	CSGALNACT1
LPP	1.1964e-197	1.33499	1	0.998	2.73736e-193	Mic	LPP
SPP11	1.28551e-197	2.12179	1	0.442	2.94125e-193	Mic	SPP1
NEAT11	2.67346e-197	2.07587	1	0.648	6.11689e-193	Mic	NEAT1
PARP8	5.25342e-197	1.26309	1	0.466	1.20198e-192	Mic	PARP8
PCNX2	1.06185e-196	1.20999	1	0.672	2.4295e-192	Mic	PCNX2
MAP3K51	2.69515e-191	1.4835	1	0.526	6.16649e-187	Mic	MAP3K5
BIN11	5.5751e-191	1.38089	1	0.418	1.27558e-186	Mic	BIN1
SLC8A1	4.49987e-190	1.88826	1	0.693	1.02957e-185	Mic	SLC8A1
FRMD4A	1.42706e-187	1.76802	1	0.904	3.26512e-183	Mic	FRMD4A
FAM13A	5.69468e-186	1.06677	1	0.729	1.30294e-181	Mic	FAM13A
ST6GALNAC3	9.20835e-185	2.21051	1	0.894	2.10687e-180	Mic	ST6GALNAC3
FCHSD2	9.16325e-183	1.46606	1	0.872	2.09655e-178	Mic	FCHSD2
RIN2	9.85315e-183	1.05283	1	0.567	2.2544e-178	Mic	RIN2
SDK1	1.5046e-182	1.73919	1	0.506	3.44252e-178	Mic	SDK1
GSN1	1.26125e-181	1.05539	1	0.393	2.88575e-177	Mic	GSN
EDA	1.04523e-176	1.3482	0.668	0.122	2.39149e-172	Mic	EDA
SLC1A31	3.92937e-174	2.12713	1	0.532	8.99039e-170	Mic	SLC1A3
RASSF8	3.35052e-169	1.7254	1	0.602	7.66599e-165	Mic	RASSF8
MAML21	2.56026e-168	1.74375	1	0.726	5.85787e-164	Mic	MAML2
TBC1D121	1.06792e-164	1.00718	1	0.417	2.44341e-160	Mic	TBC1D12
CDK6	1.81727e-161	1.04077	1	0.657	4.15792e-157	Mic	CDK6
RTTN	5.41418e-159	1.42699	1	0.527	1.23876e-154	Mic	RTTN
STK3	7.96906e-158	1.00027	1	0.654	1.82332e-153	Mic	STK3
MITF	4.21512e-156	1.05602	1	0.35	9.64419e-152	Mic	MITF
2021-03-31	2.79471e-155	1.0065	1	0.334	6.3943e-151	Mic	2021-03-03
ELMO11	5.95154e-148	1.71112	1	0.753	1.36171e-143	Mic	ELMO1
EPS81	4.09721e-143	1.1035	1	0.625	9.37441e-139	Mic	EPS8
OXR1	1.84526e-140	1.40602	1	0.902	4.22195e-136	Mic	OXR1
L3MBTL4	1.77014e-129	1.06785	1	0.525	4.05008e-125	Mic	L3MBTL4
FTL	2.07287e-129	1.00971	1	0.878	4.74273e-125	Mic	FTL
RAD51B	2.80498e-129	1.43251	1	0.747	6.41778e-125	Mic	RAD51B
NHSL11	1.11175e-117	1.08771	0.997	0.407	2.54369e-113	Mic	NHSL1
CELF21	1.24029e-106	1.01907	1	0.82	2.83779e-102	Mic	CELF2
GRID2	1.46722e-71	1.72511	1	0.809	3.35701e-67	Mic	GRID2
DLX6-AS1	0	2.21842	0.988	0.026	0	Inh 1	DLX6-AS1
C8orf34	0	1.93426	0.943	0.103	0	Inh 1	C8orf34
CNR1	0	1.84559	0.912	0.109	0	Inh 1	CNR1
BTBD11	0	1.76133	0.952	0.061	0	Inh 1	BTBD11
GAD2	0	1.69499	0.931	0.051	0	Inh 1	GAD2
SLC35F4	0	1.69348	0.903	0.04	0	Inh 1	SLC35F4
CXCL14	0	1.65736	0.728	0.022	0	Inh 1	CXCL14
GAD1	0	1.63609	0.979	0.064	0	Inh 1	GAD1
NR2F2-AS1	0	1.46773	0.716	0.051	0	Inh 1	NR2F2-AS1
KIT	0	1.39503	0.547	0.013	0	Inh 1	KIT
ARL4C	0	1.36776	1	0.041	0	Inh 1	ARL4C
CALB2	0	1.18517	0.628	0.003	0	Inh 1	CALB2
SCG2	0	1.17037	0.834	0.073	0	Inh 1	SCG2
GRIN3A	0	1.1275	0.686	0.056	0	Inh 1	GRIN3A
TRMT9B	0	1.07607	0.949	0.122	0	Inh 1	TRMT9B
ENTPD3	0	1.03478	0.915	0.017	0	Inh 1	ENTPD3
IGF1	0	1.0037	0.798	0.021	0	Inh 1	IGF1
ADRA1A	1.20872e-291	1.32604	0.97	0.176	2.76555e-287	Inh 1	ADRA1A
PWRN1	2.70667e-287	1.14789	0.909	0.144	6.19286e-283	Inh 1	PWRN1
SYNPR	2.64854e-271	2.6593	0.988	0.236	6.05987e-267	Inh 1	SYNPR
VWC2	1.99692e-269	1.13705	0.858	0.126	4.56894e-265	Inh 1	VWC2
UBASH3B1	1.46179e-267	1.00761	0.849	0.123	3.34456e-263	Inh 1	UBASH3B
SLC24A3	1.49498e-250	1.50375	0.982	0.207	3.42052e-246	Inh 1	SLC24A3
VSTM2A	4.54394e-236	1.19986	0.994	0.232	1.03965e-231	Inh 1	VSTM2A
RGS12	2.81393e-230	1.88032	0.997	0.473	6.43828e-226	Inh 1	RGS12
NAP1L3	1.22845e-228	1.18262	0.985	0.241	2.8107e-224	Inh 1	NAP1L3
KCNJ31	1.36977e-227	1.83309	1	0.335	3.13403e-223	Inh 1	KCNJ3
PROX1	7.15857e-226	1.34696	0.949	0.282	1.63788e-221	Inh 1	PROX1
KCNC2	4.29309e-225	1.95879	1	0.322	9.82259e-221	Inh 1	KCNC2
SNRPN	1.60463e-224	1.38224	1	0.334	3.67139e-220	Inh 1	SNRPN
RAB3C	7.34758e-224	1.81548	0.997	0.343	1.68113e-219	Inh 1	RAB3C
NHS1	1.27925e-219	1.25275	0.994	0.272	2.92693e-215	Inh 1	NHS
ADARB2	5.35766e-217	3.95054	1	0.582	1.22583e-212	Inh 1	ADARB2
RPH3A	3.28865e-216	1.16722	0.731	0.122	7.52444e-212	Inh 1	RPH3A
ELAVL2	2.50717e-212	1.10682	0.991	0.25	5.73641e-208	Inh 1	ELAVL2
VWC2L	2.79645e-212	1.34813	0.644	0.087	6.39827e-208	Inh 1	VWC2L
GABRA1	2.80054e-212	1.27029	0.997	0.264	6.40763e-208	Inh 1	GABRA1
SHISA6	5.46651e-202	1.34058	0.828	0.169	1.25074e-197	Inh 1	SHISA6
CCDC85A	5.82875e-202	1.58003	0.991	0.306	1.33362e-197	Inh 1	CCDC85A
MTUS21	1.42229e-201	2.01889	1	0.331	3.25419e-197	Inh 1	MTUS2
GABRB21	1.36309e-198	1.74669	1	0.309	3.11876e-194	Inh 1	GABRB2
NMNAT2	1.21277e-194	1.20387	1	0.361	2.77482e-190	Inh 1	NMNAT2
GALNTL61	3.31324e-194	2.75164	0.949	0.305	7.58069e-190	Inh 1	GALNTL6
ANKRD30BL1	7.59182e-192	1.44958	1	0.318	1.73701e-187	Inh 1	ANKRD30BL
KCNIP11	4.9951e-188	1.27249	0.918	0.212	1.14288e-183	Inh 1	KCNIP1
GRIK2	9.0863e-188	2.60621	1	0.62	2.07894e-183	Inh 1	GRIK2
NYAP2	1.95692e-187	1.0681	0.964	0.281	4.47743e-183	Inh 1	NYAP2
CCK	2.55168e-187	1.71037	0.849	0.187	5.83824e-183	Inh 1	CCK
TCF4	5.76517e-186	1.15593	1	1	1.31907e-181	Inh 1	TCF4
PLD5	8.65485e-186	1.9294	0.924	0.32	1.98023e-181	Inh 1	PLD5
KCNT2	1.97989e-185	1.61984	0.988	0.46	4.52999e-181	Inh 1	KCNT2
INPP4B	8.91588e-184	2.31738	0.997	0.453	2.03995e-179	Inh 1	INPP4B
PDE10A	1.22074e-182	1.27243	0.991	0.332	2.79304e-178	Inh 1	PDE10A
EPHA7	1.13499e-179	1.05855	0.943	0.266	2.59686e-175	Inh 1	EPHA7
ERBB41	8.04707e-179	2.67372	1	0.659	1.84117e-174	Inh 1	ERBB4
GRIK1	1.16163e-178	2.4222	0.918	0.29	2.65782e-174	Inh 1	GRIK1
DNER	1.90308e-178	1.52323	1	0.657	4.35425e-174	Inh 1	DNER
EGFR1	4.58785e-177	1.29467	0.946	0.252	1.0497e-172	Inh 1	EGFR
CACNA1D	8.8226e-177	1.2641	1	0.521	2.01861e-172	Inh 1	CACNA1D
ZMAT4	2.47529e-176	1.56725	0.991	0.368	5.66345e-172	Inh 1	ZMAT4
KAZN	7.90577e-176	2.17276	1	0.876	1.80884e-171	Inh 1	KAZN
SORCS3	1.8735e-175	1.3445	0.946	0.27	4.28656e-171	Inh 1	SORCS3
GPR158	7.78932e-174	1.18235	1	0.372	1.7822e-169	Inh 1	GPR158
MYT1L1	1.26286e-172	1.56264	1	0.415	2.88942e-168	Inh 1	MYT1L
AC124312.1	9.39602e-168	1.10887	1	0.985	2.14981e-163	Inh 1	AC124312.1
CNTNAP2	5.63825e-167	2.5636	1	0.827	1.29003e-162	Inh 1	CNTNAP2
GABRG3	7.05586e-167	1.35786	1	0.354	1.61438e-162	Inh 1	GABRG3
PRKCE	8.383e-164	1.07709	1	0.872	1.91803e-159	Inh 1	PRKCE
MACROD2	5.57588e-162	1.4675	1	0.845	1.27576e-157	Inh 1	MACROD2
GRIA11	8.43012e-162	1.51899	1	0.491	1.92881e-157	Inh 1	GRIA1
COL21A1	1.34708e-161	1.02265	0.637	0.115	3.08211e-157	Inh 1	COL21A1
GRIN2B1	1.42236e-161	1.46341	1	0.331	3.25435e-157	Inh 1	GRIN2B
RERG	1.70301e-154	1.21404	0.861	0.264	3.89649e-150	Inh 1	RERG
EPHA5	1.09419e-152	1.03113	0.967	0.297	2.50351e-148	Inh 1	EPHA5
CCSER11	5.85943e-152	1.55162	1	0.668	1.34064e-147	Inh 1	CCSER1
FGF141	6.61357e-152	1.96158	1	0.705	1.51319e-147	Inh 1	FGF14
DAB11	7.93882e-152	1.73572	1	0.727	1.8164e-147	Inh 1	DAB1
GRIN2A1	2.8216e-151	1.82936	1	0.344	6.45581e-147	Inh 1	GRIN2A
KCNH71	1.84016e-150	1.51109	0.976	0.308	4.21028e-146	Inh 1	KCNH7
PCSK21	1.13727e-149	1.19851	1	0.384	2.60207e-145	Inh 1	PCSK2
SLC6A1	6.89312e-147	1.5676	1	0.446	1.57715e-142	Inh 1	SLC6A1
SLC2A131	1.62755e-144	1.28721	1	0.539	3.72384e-140	Inh 1	SLC2A13
PRR16	1.69629e-142	1.45859	0.949	0.357	3.88111e-138	Inh 1	PRR16
CHRM31	1.0377e-141	1.66378	0.991	0.398	2.37426e-137	Inh 1	CHRM3
LINGO21	3.35366e-140	1.79678	1	0.434	7.67317e-136	Inh 1	LINGO2
PLCB11	3.40459e-140	1.79285	1	0.649	7.78971e-136	Inh 1	PLCB1
SLC44A5	3.42311e-139	1.41695	0.997	0.513	7.83208e-135	Inh 1	SLC44A5
GALNT171	3.77817e-138	1.51866	1	0.343	8.64446e-134	Inh 1	GALNT17
RIMS1	5.55389e-137	1.21478	1	0.525	1.27073e-132	Inh 1	RIMS1
ATP8A21	8.94905e-136	1.39948	1	0.577	2.04754e-131	Inh 1	ATP8A2
MYRIP	9.21192e-136	1.15099	0.991	0.635	2.10769e-131	Inh 1	MYRIP
SNTG1	4.25387e-133	1.95573	0.994	0.481	9.73286e-129	Inh 1	SNTG1
KIAA1549L1	7.457e-133	1.0309	1	0.336	1.70616e-128	Inh 1	KIAA1549L
SYT161	2.88701e-132	1.03084	1	0.351	6.60549e-128	Inh 1	SYT16
CCNH	5.09879e-130	1.29581	1	0.997	1.1666e-125	Inh 1	CCNH
PID1	1.55007e-129	1.24741	0.834	0.272	3.54657e-125	Inh 1	PID1
SGCZ	1.29336e-128	2.47827	0.785	0.253	2.95921e-124	Inh 1	SGCZ
GRIP11	7.56204e-128	1.79432	1	0.578	1.7302e-123	Inh 1	GRIP1
GRIN11	1.20448e-126	1.00736	0.997	0.294	2.75585e-122	Inh 1	GRIN1
NRXN3	3.13483e-126	1.4843	1	0.862	7.1725e-122	Inh 1	NRXN3
CSMD31	3.08593e-125	1.46389	1	0.506	7.0606e-121	Inh 1	CSMD3
PLXNA4	9.15511e-123	1.11759	0.937	0.373	2.09469e-118	Inh 1	PLXNA4
ZNF385D1	1.03139e-122	1.47934	0.997	0.39	2.35982e-118	Inh 1	ZNF385D
ROBO21	1.37162e-122	1.94453	0.997	0.558	3.13826e-118	Inh 1	ROBO2
DSCAM	3.83563e-122	1.19004	0.997	0.637	8.77592e-118	Inh 1	DSCAM
GABBR21	1.04577e-121	1.07841	1	0.49	2.39272e-117	Inh 1	GABBR2
CNTNAP41	1.57958e-121	1.25549	0.997	0.442	3.61408e-117	Inh 1	CNTNAP4
FRMPD41	4.95963e-121	1.26662	1	0.354	1.13476e-116	Inh 1	FRMPD4
TMEM132B1	1.41625e-119	1.11884	1	0.626	3.24039e-115	Inh 1	TMEM132B
KCNAB1	1.34771e-118	1.43427	0.988	0.485	3.08355e-114	Inh 1	KCNAB1
BICC1	6.25568e-115	1.04772	0.782	0.26	1.4313e-110	Inh 1	BICC1
LINC01322	6.10007e-114	1.28664	0.807	0.27	1.3957e-109	Inh 1	LINC01322
CACNA1B1	3.97366e-113	1.01716	1	0.476	9.09173e-109	Inh 1	CACNA1B
PRELID2	2.10025e-111	1.82962	0.828	0.349	4.80537e-107	Inh 1	PRELID2
TENM3	8.1219e-110	1.13969	0.997	0.559	1.85829e-105	Inh 1	TENM3
FGF121	7.70412e-109	1.31761	1	0.454	1.7627e-104	Inh 1	FGF12
CNTN4	3.59851e-108	1.60282	0.997	0.58	8.2334e-104	Inh 1	CNTN4
UNC13C	1.37594e-104	1.38567	0.792	0.282	3.14816e-100	Inh 1	UNC13C
ASIC21	2.02828e-100	1.58971	0.918	0.47	4.64069e-96	Inh 1	ASIC2
GRM71	4.03245e-100	1.36359	0.976	0.474	9.22624e-96	Inh 1	GRM7
KCNQ51	6.0697e-99	1.42164	0.982	0.369	1.38875e-94	Inh 1	KCNQ5
SYN21	3.6804e-98	1.04657	1	0.486	8.42076e-94	Inh 1	SYN2
ADAMTS9-AS2	1.08895e-96	1.13226	0.755	0.252	2.49153e-92	Inh 1	ADAMTS9-AS2
THSD7B1	9.53165e-94	1.64778	0.526	0.128	2.18084e-89	Inh 1	THSD7B
MGAT4C1	6.65522e-93	1.35105	0.912	0.389	1.52272e-88	Inh 1	MGAT4C
RGS71	1.79861e-92	1.15225	1	0.658	4.11522e-88	Inh 1	RGS7
NLGN1	5.54062e-92	1.1073	1	0.871	1.26769e-87	Inh 1	NLGN1
PTPRM	4.11494e-90	1.13153	0.991	0.667	9.41499e-86	Inh 1	PTPRM
DLGAP11	4.56415e-89	1.30177	1	0.69	1.04428e-84	Inh 1	DLGAP1
THSD7A1	1.77763e-88	1.50897	0.988	0.597	4.06722e-84	Inh 1	THSD7A
CSMD11	1.95407e-86	1.46671	1	0.759	4.47092e-82	Inh 1	CSMD1
AC092691.11	7.77648e-86	1.05214	0.997	0.661	1.77926e-81	Inh 1	AC092691.1
CDH131	1.33724e-85	1.50604	0.906	0.381	3.05961e-81	Inh 1	CDH13
LSAMP1	2.13906e-84	1.02753	1	0.947	4.89417e-80	Inh 1	LSAMP
CNTN5	1.28031e-81	1.72978	0.97	0.577	2.92936e-77	Inh 1	CNTN5
PTCHD4	1.64332e-81	1.22612	0.619	0.193	3.75992e-77	Inh 1	PTCHD4
FRMD4A1	1.28946e-80	1.03717	1	0.905	2.95029e-76	Inh 1	FRMD4A
LRRC71	2.07019e-80	1.01805	1	0.76	4.73659e-76	Inh 1	LRRC7
FSTL51	3.50023e-80	1.27187	0.891	0.419	8.00852e-76	Inh 1	FSTL5
NRG31	5.7157e-78	1.17163	1	0.771	1.30775e-73	Inh 1	NRG3
NRXN11	1.1857e-77	1.0696	1	0.824	2.71289e-73	Inh 1	NRXN1
L3MBTL41	3.74679e-77	1.28679	0.855	0.538	8.57265e-73	Inh 1	L3MBTL4
SDK11	2.55246e-76	1.08402	0.931	0.514	5.84004e-72	Inh 1	SDK1
ROBO1	1.29198e-75	1.70852	0.934	0.792	2.95606e-71	Inh 1	ROBO1
ZNF804A	8.23857e-74	1.39821	0.846	0.397	1.88499e-69	Inh 1	ZNF804A
UNC5D1	5.27681e-64	1.13121	0.943	0.488	1.20733e-59	Inh 1	UNC5D
RELN1	2.04724e-61	1.9419	0.568	0.196	4.68408e-57	Inh 1	RELN
OLFM31	3.7551e-61	1.02152	0.87	0.413	8.59167e-57	Inh 1	OLFM3
MYO16	2.15455e-53	1.21739	0.61	0.269	4.92961e-49	Inh 1	MYO16
FGF131	1.64339e-35	1.66898	0.683	0.436	3.76008e-31	Inh 1	FGF13
PTPRT	1.55242e-33	1.13667	0.665	0.337	3.55195e-29	Inh 1	PTPRT
AC109466.1	0	3.32124	0.819	0.072	0	Exc 1	AC109466.1
AC008415.1	0	2.29678	0.727	0.025	0	Exc 1	AC008415.1
IL1RAPL2	0	2.11225	0.743	0.071	0	Exc 1	IL1RAPL2
RXFP1	0	1.01095	0.698	0.033	0	Exc 1	RXFP1
CPNE4	1.73262e-306	1.83039	0.971	0.172	3.96423e-302	Exc 1	CPNE4
KCNH5	1.45915e-284	1.36719	0.851	0.117	3.33854e-280	Exc 1	KCNH5
CACNB4	5.43341e-267	1.1757	0.987	0.195	1.24316e-262	Exc 1	CACNB4
AC019211.1	1.11076e-264	1.12987	0.762	0.088	2.54143e-260	Exc 1	AC019211.1
AC073365.1	1.77074e-263	1.22907	0.781	0.102	4.05145e-259	Exc 1	AC073365.1
LINC01725	6.73503e-253	1.35322	0.813	0.119	1.54097e-248	Exc 1	LINC01725
SLC22A10	7.94871e-250	1.50118	0.762	0.107	1.81867e-245	Exc 1	SLC22A10
TRHDE	1.65685e-236	1.95414	0.962	0.242	3.79087e-232	Exc 1	TRHDE
NRGN1	1.9907e-231	1.62228	1	0.205	4.55472e-227	Exc 1	NRGN
POU6F2	6.00158e-230	1.90116	0.984	0.241	1.37316e-225	Exc 1	POU6F2
STXBP5-AS1	2.42576e-220	1.33255	0.962	0.23	5.55015e-216	Exc 1	STXBP5-AS1
PTPRT1	3.12437e-219	2.19839	0.997	0.317	7.14855e-215	Exc 1	PTPRT
RIT2	1.13237e-217	1.12479	0.838	0.137	2.59087e-213	Exc 1	RIT2
SATB21	3.13702e-205	1.31013	0.997	0.216	7.17749e-201	Exc 1	SATB2
MLIP1	1.88354e-204	1.16628	0.978	0.188	4.30955e-200	Exc 1	MLIP
FAM189A1	4.05166e-202	1.07968	0.962	0.248	9.27019e-198	Exc 1	FAM189A1
AC022639.1	6.89032e-201	1.27653	0.886	0.195	1.57651e-196	Exc 1	AC022639.1
ELAVL4	2.36449e-196	1.16474	0.971	0.306	5.40996e-192	Exc 1	ELAVL4
CLSTN2	1.38172e-192	1.94318	1	0.36	3.16137e-188	Exc 1	CLSTN2
VWC2L1	2.54508e-192	1.09782	0.644	0.088	5.82313e-188	Exc 1	VWC2L
EPHA41	2.71768e-185	1.27753	1	0.347	6.21806e-181	Exc 1	EPHA4
ANO31	5.09474e-179	1.1133	0.844	0.174	1.16568e-174	Exc 1	ANO3
GABRG21	5.42356e-178	1.15048	0.99	0.279	1.24091e-173	Exc 1	GABRG2
HECW11	5.8958e-178	1.57223	1	0.381	1.34896e-173	Exc 1	HECW1
BMPER	3.29836e-175	1.01522	0.895	0.235	7.54664e-171	Exc 1	BMPER
OLFM11	5.01259e-171	1.06471	0.984	0.25	1.14688e-166	Exc 1	OLFM1
PHYHIP1	5.21653e-171	1.0007	0.978	0.223	1.19354e-166	Exc 1	PHYHIP
NTNG1	4.94715e-166	1.26229	0.743	0.145	1.13191e-161	Exc 1	NTNG1
AC090568.21	4.70808e-165	1.39744	0.943	0.265	1.07721e-160	Exc 1	AC090568.2
AGBL41	5.25562e-163	1.80739	1	0.498	1.20249e-158	Exc 1	AGBL4
GALNT172	3.02446e-162	1.37988	1	0.345	6.91996e-158	Exc 1	GALNT17
GABRB22	7.56423e-162	1.48562	1	0.311	1.7307e-157	Exc 1	GABRB2
SLC17A71	4.61983e-161	1.00097	0.857	0.199	1.05702e-156	Exc 1	SLC17A7
UNC5D2	5.82601e-161	1.90463	1	0.486	1.33299e-156	Exc 1	UNC5D
GPR1581	5.13886e-160	1.08858	0.987	0.375	1.17577e-155	Exc 1	GPR158
OLFM32	2.00305e-159	1.61913	0.994	0.407	4.58297e-155	Exc 1	OLFM3
RYR21	2.13068e-158	1.92874	1	0.62	4.87499e-154	Exc 1	RYR2
SH3GL21	4.43075e-157	1.34108	1	0.466	1.01376e-152	Exc 1	SH3GL2
KHDRBS21	3.68709e-156	2.06546	1	0.561	8.43606e-152	Exc 1	KHDRBS2
GABRG31	1.13745e-154	1.28728	1	0.356	2.60248e-150	Exc 1	GABRG3
FAM19A21	8.64374e-154	2.09047	1	0.526	1.97769e-149	Exc 1	FAM19A2
KCNQ52	1.08348e-153	1.92443	1	0.37	2.47901e-149	Exc 1	KCNQ5
MIR137HG1	1.96608e-151	1.12071	0.994	0.257	4.49839e-147	Exc 1	MIR137HG
PCLO	7.67049e-151	1.28925	1	0.703	1.75501e-146	Exc 1	PCLO
RIMS11	2.5098e-150	1.37332	1	0.526	5.74241e-146	Exc 1	RIMS1
KHDRBS3	4.33729e-150	1.44081	1	0.729	9.92372e-146	Exc 1	KHDRBS3
TSPYL11	1.3159e-149	1.1864	0.994	0.3	3.01077e-145	Exc 1	TSPYL1
SYN1	5.29342e-149	1.00363	0.886	0.262	1.21114e-144	Exc 1	SYN1
LRFN51	6.13695e-148	1.59876	1	0.416	1.40414e-143	Exc 1	LRFN5
RALYL1	6.03951e-147	1.99952	1	0.519	1.38184e-142	Exc 1	RALYL
GRM72	5.41121e-145	1.83355	1	0.474	1.23809e-140	Exc 1	GRM7
PTPRD	1.30901e-144	1.58284	1	0.917	2.99501e-140	Exc 1	PTPRD
GRIN12	3.25792e-144	1.14013	1	0.296	7.45413e-140	Exc 1	GRIN1
PDZRN4	6.05144e-144	1.3244	0.917	0.263	1.38457e-139	Exc 1	PDZRN4
SNTG11	9.45319e-144	1.79667	1	0.482	2.16289e-139	Exc 1	SNTG1
VSNL11	2.34043e-143	1.21756	0.997	0.308	5.3549e-139	Exc 1	VSNL1
CCDC85A1	3.0669e-143	1.08679	0.978	0.309	7.01706e-139	Exc 1	CCDC85A
NELL21	3.06875e-143	1.5278	1	0.575	7.02129e-139	Exc 1	NELL2
KCNH72	1.71792e-142	1.61313	0.949	0.311	3.9306e-138	Exc 1	KCNH7
FRMPD42	2.21836e-142	1.5396	1	0.356	5.07561e-138	Exc 1	FRMPD4
NEGR11	3.33845e-141	1.81299	1	0.89	7.63838e-137	Exc 1	NEGR1
ARPP211	1.95549e-140	1.50571	1	0.52	4.47415e-136	Exc 1	ARPP21
SCN2A1	2.62884e-140	1.20538	1	0.396	6.0148e-136	Exc 1	SCN2A
PDE10A1	5.19678e-140	1.06504	0.959	0.336	1.18902e-135	Exc 1	PDE10A
CNKSR21	1.49866e-139	1.46544	1	0.599	3.42893e-135	Exc 1	CNKSR2
MKL21	1.99682e-139	1.10666	1	0.768	4.56872e-135	Exc 1	MKL2
CDK14	3.50316e-139	1.14184	1	0.694	8.01524e-135	Exc 1	CDK14
ZMAT41	5.92122e-137	1.03241	0.975	0.371	1.35477e-132	Exc 1	ZMAT4
MYRIP1	8.05139e-135	1.03153	1	0.636	1.84216e-130	Exc 1	MYRIP
CDH8	2.13949e-134	1.28446	0.962	0.377	4.89515e-130	Exc 1	CDH8
LMO41	4.66581e-134	1.04474	0.94	0.338	1.06754e-129	Exc 1	LMO4
GRIN2A2	2.18323e-133	1.33319	1	0.346	4.99523e-129	Exc 1	GRIN2A
CNTN51	3.28917e-133	2.09034	1	0.576	7.52563e-129	Exc 1	CNTN5
UCHL11	2.93693e-131	1.20252	0.984	0.35	6.7197e-127	Exc 1	UCHL1
SYN22	7.33238e-131	1.26775	1	0.488	1.67765e-126	Exc 1	SYN2
CDH10	2.16365e-130	1.1869	0.994	0.439	4.95043e-126	Exc 1	CDH10
SCN1A	2.86031e-130	1.052	0.997	0.335	6.54439e-126	Exc 1	SCN1A
CACNA1A	1.63162e-129	1.05849	1	0.516	3.73314e-125	Exc 1	CACNA1A
BRINP31	6.53853e-129	1.2788	0.959	0.334	1.49602e-124	Exc 1	BRINP3
ST6GALNAC51	2.54655e-128	1.13494	0.994	0.316	5.8265e-124	Exc 1	ST6GALNAC5
SV2B1	4.37755e-128	1.0529	0.994	0.363	1.00158e-123	Exc 1	SV2B
OPCML1	1.56493e-127	1.763	1	0.55	3.58055e-123	Exc 1	OPCML
NCALD	1.64433e-127	1.08007	1	0.453	3.76222e-123	Exc 1	NCALD
PPP3CA1	1.6891e-127	1.16896	1	0.988	3.86467e-123	Exc 1	PPP3CA
DLGAP21	7.16788e-127	1.45213	1	0.394	1.64001e-122	Exc 1	DLGAP2
CADPS2	2.02687e-126	1.57274	0.952	0.519	4.63748e-122	Exc 1	CADPS2
R3HDM11	1.96969e-125	1.17795	1	0.991	4.50665e-121	Exc 1	R3HDM1
RTN1	5.21914e-125	1.18193	1	0.869	1.19414e-120	Exc 1	RTN1
CELF4	1.95398e-124	1.06482	0.997	0.503	4.47071e-120	Exc 1	CELF4
THRB	4.29505e-124	1.18211	1	0.763	9.82708e-120	Exc 1	THRB
LDB21	4.83765e-124	1.39774	1	0.611	1.10686e-119	Exc 1	LDB2
MYT1L2	1.64693e-121	1.29168	1	0.417	3.76817e-117	Exc 1	MYT1L
LINGO22	3.59786e-121	1.58808	0.994	0.437	8.23191e-117	Exc 1	LINGO2
MTUS22	3.67206e-121	1.16049	1	0.333	8.40168e-117	Exc 1	MTUS2
TSHZ2	3.54836e-120	1.87096	0.867	0.319	8.11864e-116	Exc 1	TSHZ2
GRM51	1.64946e-119	1.40624	1	0.361	3.77397e-115	Exc 1	GRM5
FMN11	2.24544e-119	1.12924	1	0.603	5.13757e-115	Exc 1	FMN1
SLC4A101	1.45431e-118	1.22893	1	0.359	3.32746e-114	Exc 1	SLC4A10
SERPINI11	1.62064e-118	1.03482	0.997	0.582	3.70803e-114	Exc 1	SERPINI1
DNM11	1.30402e-117	1.03705	0.997	0.489	2.9836e-113	Exc 1	DNM1
STXBP1	1.92115e-117	1.02923	1	0.649	4.3956e-113	Exc 1	STXBP1
PRKCB1	2.28756e-117	1.1215	1	0.59	5.23394e-113	Exc 1	PRKCB
SYT11	3.86426e-115	1.36454	1	0.735	8.84144e-111	Exc 1	SYT1
FGF122	9.84431e-115	1.40929	1	0.456	2.25238e-110	Exc 1	FGF12
RGS61	4.80042e-114	1.2097	0.956	0.316	1.09834e-109	Exc 1	RGS6
SNAP251	1.34864e-113	1.41533	1	0.755	3.08568e-109	Exc 1	SNAP25
CHN11	2.86163e-113	1.18639	1	0.86	6.54741e-109	Exc 1	CHN1
GABBR22	2.09191e-112	1.0065	1	0.491	4.78629e-108	Exc 1	GABBR2
DGKI1	4.65781e-111	1.04987	1	0.585	1.06571e-106	Exc 1	DGKI
KCNIP41	8.52648e-111	1.77074	1	0.654	1.95086e-106	Exc 1	KCNIP4
FSTL41	2.23448e-110	1.03769	0.946	0.375	5.11249e-106	Exc 1	FSTL4
FAM19A11	7.66492e-110	1.65182	0.911	0.354	1.75373e-105	Exc 1	FAM19A1
MEF2C1	1.37264e-108	1.21385	1	0.687	3.14059e-104	Exc 1	MEF2C
RGS72	8.78413e-107	1.32687	1	0.659	2.00981e-102	Exc 1	RGS7
SHISA91	1.52844e-106	1.06304	0.981	0.395	3.49708e-102	Exc 1	SHISA9
TUBA1B	1.99918e-106	1.36994	1	0.837	4.57412e-102	Exc 1	TUBA1B
ANKS1B1	1.56097e-105	1.1101	1	0.965	3.5715e-101	Exc 1	ANKS1B
PHACTR11	1.75122e-104	1.26714	1	0.959	4.00678e-100	Exc 1	PHACTR1
ADGRB31	1.08125e-103	1.05147	1	0.956	2.4739e-99	Exc 1	ADGRB3
KALRN1	1.73906e-103	1.04898	1	0.788	3.97897e-99	Exc 1	KALRN
HCN1	2.05974e-102	1.0228	1	0.548	4.71269e-98	Exc 1	HCN1
IQCJ-SCHIP11	4.83764e-101	1.35353	1	0.825	1.10685e-96	Exc 1	IQCJ-SCHIP1
DPP101	3.80028e-100	1.14155	1	0.667	8.69505e-96	Exc 1	DPP10
[truncated: 798 more rows]

## Sheet: DGE Oligodendrocytes
Supp. Table 6. Lists of different gene expression (DGE) in oligodendrocytes between regions. Occipital vs Frontal, Occipital vs Hippocampus and Frontal vs Hippocampus comparisons were performed. DGEs were determined using the Wilcoxon rank sum test with a FDR-corrected P value ≤ 0.01 and a logFC threshold of ±0.5. Note that some P-values and FDR are = 0 because they are smaller than the R limit o…
Occipital vs Frontal Cortex
gene	p_val	avg_log2FC	Occipital	Frontal Cortex	FDR	Cell type
RBFOX1	1.96593e-09	1.07028	0.569	0.453	4.47662e-05	Olig
LRP1B	1.85201e-35	1.03651	0.988	0.955	4.21721e-31	Olig
AC105402.3	3.42605e-21	0.977495	0.984	0.986	7.80146e-17	Olig
SLC27A6	1.56435e-22	0.816344	0.825	0.684	3.56218e-18	Olig
CTNNA2	2.95368e-09	0.774484	0.575	0.443	6.72582e-05	Olig
KCTD8	6.69378e-17	0.624786	0.997	0.998	1.52424e-12	Olig
CADM2	6.27454e-14	0.617421	1	1	1.42877e-09	Olig
SLC5A11	8.09105e-14	0.559399	0.931	0.953	1.84241e-09	Olig
NKAIN2	2.7293e-24	0.55269	1	1	6.21488e-20	Olig
NRXN1	1.42733e-05	0.540771	0.519	0.431	0.325018	Olig
CSMD1	0.000138926	0.540068	0.653	0.656	1	Olig
SLIT2	1.69755e-09	0.52883	0.553	0.338	3.8655e-05	Olig
DST	1.12082e-72	0.515312	1	1	2.55222e-68	Olig
NCKAP5	7.29923e-30	0.502156	1	1	1.66211e-25	Olig
PCDH9	6.61518e-45	0.500766	1	1	1.50634e-40	Olig
CKB	3.54958e-60	-0.501025	0.941	1	8.08276e-56	Olig
CFL2	6.36091e-54	-0.501269	0.519	0.953	1.44844e-49	Olig
TSPAN3	2.2202e-40	-0.501717	0.125	0.593	5.05562e-36	Olig
FADS1	1.70126e-36	-0.502433	0.094	0.526	3.87394e-32	Olig
MAN2A2	1.96355e-42	-0.503262	0.166	0.652	4.4712e-38	Olig
H2AFV	1.03681e-43	-0.510148	0.166	0.66	2.36092e-39	Olig
EIF5	1.48885e-42	-0.513281	0.131	0.615	3.39027e-38	Olig
APOO	1.24724e-61	-0.513732	0.334	0.889	2.8401e-57	Olig
CDKN1B	5.204e-61	-0.517905	0.322	0.881	1.185e-56	Olig
THRA	5.91391e-48	-0.523057	0.194	0.713	1.34666e-43	Olig
GNAI2	4.366e-56	-0.525076	0.259	0.812	9.94183e-52	Olig
SCOC	1.56526e-42	-0.525733	0.062	0.528	3.56426e-38	Olig
LGI3	8.35923e-52	-0.532633	0.334	0.848	1.90348e-47	Olig
SYT11	9.11664e-72	-0.534779	1	1	2.07595e-67	Olig
TSC22D4	1.5976e-68	-0.535453	0.963	0.998	3.6379e-64	Olig
APOD	2.89981e-53	-0.535457	0.878	0.988	6.60316e-49	Olig
TGOLN2	1.62488e-54	-0.538959	0.219	0.771	3.70003e-50	Olig
REEP5	5.60261e-64	-0.539038	0.281	0.862	1.27577e-59	Olig
GPR37	7.37624e-51	-0.542274	0.991	1	1.67964e-46	Olig
RAC1	1.42644e-76	-0.542911	0.338	0.941	3.24814e-72	Olig
PPIA	2.45374e-80	-0.545497	0.35	0.958	5.5874e-76	Olig
SPCS2	1.21066e-48	-0.550347	0.119	0.638	2.75679e-44	Olig
HSPA1A	1.3218e-47	-0.553416	0.288	0.8	3.00988e-43	Olig
DYNLL1	6.24723e-60	-0.554663	0.641	0.988	1.42256e-55	Olig
ELOVL1	6.53417e-60	-0.555662	0.253	0.824	1.4879e-55	Olig
FKBP8	4.80275e-56	-0.560783	0.184	0.747	1.09363e-51	Olig
PLPP2	1.67721e-50	-0.561906	0.112	0.642	3.81918e-46	Olig
NCL	5.35473e-49	-0.566391	0.016	0.504	1.21933e-44	Olig
HSP90AA1	3.88186e-90	-0.567032	1	1	8.83938e-86	Olig
ACTG1	1.6324e-62	-0.568152	0.506	0.972	3.71714e-58	Olig
EIF1	8.97616e-83	-0.570592	0.975	1	2.04396e-78	Olig
IGSF8	1.10335e-52	-0.571081	0.119	0.662	2.51245e-48	Olig
ARF1	9.59145e-55	-0.572515	0.147	0.704	2.18407e-50	Olig
CDKN1C	6.84317e-67	-0.57314	0.3	0.889	1.55826e-62	Olig
QDPR	3.58593e-33	-0.574008	1	1	8.16552e-29	Olig
YPEL3	2.36297e-72	-0.574025	0.262	0.879	5.38072e-68	Olig
EID1	2.00379e-80	-0.576798	0.325	0.947	4.56283e-76	Olig
PHLDA3	9.65861e-51	-0.5788	0.056	0.577	2.19936e-46	Olig
CNBP	1.1482e-51	-0.583637	0.031	0.545	2.61456e-47	Olig
PPDPF	2.94548e-51	-0.585226	0.016	0.52	6.70715e-47	Olig
UBC	5.48562e-68	-0.586702	0.481	0.984	1.24913e-63	Olig
SQSTM1	4.30183e-68	-0.590473	0.244	0.854	9.79569e-64	Olig
GPRC5B	1.29401e-57	-0.594636	0.997	1	2.94659e-53	Olig
SRP9	4.85682e-55	-0.600541	0.053	0.597	1.10595e-50	Olig
PCBP1	8.90432e-66	-0.605821	0.169	0.779	2.0276e-61	Olig
SBDS	1.79446e-59	-0.615644	0.094	0.672	4.08616e-55	Olig
CNDP2	5.38806e-62	-0.616418	0.112	0.706	1.22692e-57	Olig
RGCC	9.35352e-62	-0.619159	0.969	0.996	2.12989e-57	Olig
MAL	1.6668e-61	-0.620392	0.984	1	3.79547e-57	Olig
MTCH1	4.50717e-68	-0.622241	0.159	0.781	1.02633e-63	Olig
TOMM20	6.39659e-61	-0.624125	0.094	0.68	1.45657e-56	Olig
FIS1	6.6029e-59	-0.629836	0.028	0.587	1.50355e-54	Olig
PPP1R14A	2.56633e-58	-0.635227	0.578	0.957	5.8438e-54	Olig
CALM1	4.27174e-83	-0.635456	1	1	9.72717e-79	Olig
HEPN1	1.26856e-52	-0.639058	0	0.508	2.88864e-48	Olig
PGRMC1	3.22835e-74	-0.639824	0.166	0.812	7.35128e-70	Olig
COMT	6.63162e-66	-0.652351	0.062	0.67	1.51009e-61	Olig
PEA15	1.52092e-74	-0.655466	0.172	0.82	3.46328e-70	Olig
GABARAPL2	3.70796e-66	-0.668014	0.006	0.599	8.44339e-62	Olig
EEF2	5.16141e-98	-0.670473	0.216	0.931	1.1753e-93	Olig
SNX3	2.841e-68	-0.672151	0.034	0.648	6.46924e-64	Olig
PRDX1	1.22728e-80	-0.675332	0.178	0.85	2.79463e-76	Olig
DNAJA1	2.79307e-70	-0.676238	0.05	0.678	6.36009e-66	Olig
CERS2	4.37486e-77	-0.680185	0.112	0.777	9.96199e-73	Olig
EIF4G2	2.02691e-81	-0.680707	0.128	0.808	4.61549e-77	Olig
OPALIN	1.62239e-37	-0.681236	0.812	0.964	3.69435e-33	Olig
CFL1	6.51804e-95	-0.683675	0.216	0.925	1.48422e-90	Olig
ATP5MC2	1.07144e-72	-0.685481	0.053	0.694	2.43977e-68	Olig
SOD1	2.66236e-72	-0.69542	0.031	0.666	6.06245e-68	Olig
MID1IP1	2.71449e-71	-0.699024	0.212	0.842	6.18116e-67	Olig
TALDO1	9.55525e-80	-0.700346	0.081	0.757	2.17583e-75	Olig
SLC22A17	1.3699e-77	-0.701272	0.078	0.745	3.1194e-73	Olig
NKX6-2	3.33046e-68	-0.701844	0.966	0.998	7.58378e-64	Olig
H3F3B	1.39306e-88	-0.70289	0.925	1	3.17214e-84	Olig
YWHAB	4.3464e-92	-0.705163	0.162	0.877	9.89719e-88	Olig
DYNLRB1	9.07735e-82	-0.705887	0.084	0.769	2.067e-77	Olig
MRFAP1	1.24216e-75	-0.721221	0.009	0.656	2.82852e-71	Olig
SERF2	6.3815e-85	-0.722194	0.094	0.792	1.45313e-80	Olig
HSPA5	5.69705e-81	-0.725834	0.072	0.755	1.29727e-76	Olig
CSRP1	2.60082e-73	-0.726202	0.912	0.996	5.92233e-69	Olig
CBR1	8.85764e-72	-0.735578	0.381	0.937	2.01697e-67	Olig
ACTB	1.43747e-97	-0.745241	1	1	3.27326e-93	Olig
HSPA8	3.295e-81	-0.746893	0.038	0.719	7.50305e-77	Olig
LINC00844	5.47425e-62	-0.764752	0.388	0.891	1.24654e-57	Olig
SRP14	3.82688e-91	-0.765393	0.081	0.808	8.7142e-87	Olig
CLDND1	1.94422e-76	-0.774083	1	1	4.42719e-72	Olig
CD9	8.53775e-70	-0.790498	0.456	0.939	1.94413e-65	Olig
SPP1	3.91208e-48	-0.813531	0.984	1	8.9082e-44	Olig
PEBP1	4.61412e-100	-0.817868	0.994	1	1.05068e-95	Olig
MAG	5.30477e-70	-0.837623	0.947	0.992	1.20795e-65	Olig
PTMA	5.7751e-89	-0.845688	1	1	1.31505e-84	Olig
ERMN	1.40469e-74	-0.868668	0.991	0.996	3.19862e-70	Olig
TUBB4A	6.98005e-91	-0.869304	0.991	1	1.58943e-86	Olig
APLP1	1.13234e-91	-0.897981	1	1	2.57844e-87	Olig
HSPA2	1.1504e-74	-0.907809	0.559	0.957	2.61957e-70	Olig
MARCKSL1	1.54565e-89	-0.918047	0.947	0.996	3.51961e-85	Olig
SELENOP	9.10864e-76	-0.937286	0.991	0.998	2.07413e-71	Olig
FTL	2.12424e-92	-0.940662	0.991	1	4.83712e-88	Olig
SCD	1.65455e-74	-0.964282	0.997	1	3.76758e-70	Olig
RNASE1	1.89149e-71	-1.00208	0.297	0.874	4.30712e-67	Olig
CNP	1.06214e-84	-1.05248	0.997	1	2.41859e-80	Olig
TUBA1A	1.13312e-95	-1.16308	0.988	1	2.58023e-91	Olig
PLP1	2.31472e-80	-1.3079	1	1	5.27084e-76	Olig
FTH1	1.55537e-108	-1.56481	1	1	3.54174e-104	Olig
CRYAB	9.40148e-98	-1.68533	0.972	0.998	2.14081e-93	Olig
Occipital vs Hippocampus
gene	p_val	avg_log2FC	Occipital	Hippocampus	FDR	Cell type
RBFOX1	9.74045e-09	0.815208	0.569	0.413	0.0002218	Olig
AC105402.3	4.20972e-10	0.704887	0.984	0.965	9.58596e-06	Olig
SLC27A6	6.72023e-12	0.650887	0.825	0.67	1.53026e-07	Olig
RORA	1.65634e-09	0.539624	0.703	0.592	3.77166e-05	Olig
CD9	4.17224e-36	-0.50172	0.456	0.842	9.50061e-32	Olig
MID1IP1	2.35839e-36	-0.501889	0.212	0.675	5.37029e-32	Olig
PGRMC1	4.47398e-40	-0.506303	0.166	0.653	1.01877e-35	Olig
MARCKSL1	1.17489e-40	-0.50716	0.947	0.981	2.67533e-36	Olig
CBR1	9.0006e-40	-0.515554	0.381	0.83	2.04953e-35	Olig
SPP1	9.79839e-19	-0.517782	0.984	0.988	2.23119e-14	Olig
ERMN	9.99e-36	-0.530839	0.991	0.993	2.27482e-31	Olig
HSPA2	1.77257e-34	-0.531993	0.559	0.868	4.03631e-30	Olig
YWHAB	2.09663e-46	-0.540678	0.162	0.691	4.77423e-42	Olig
MAG	1.81054e-37	-0.540694	0.947	0.983	4.12279e-33	Olig
TUBA1A	1.94087e-47	-0.565194	0.988	0.998	4.41954e-43	Olig
CLDND1	4.05663e-41	-0.567077	1	1	9.23736e-37	Olig
TUBB4A	2.71511e-52	-0.590221	0.991	0.998	6.18257e-48	Olig
RNASE1	1.02021e-35	-0.60584	0.297	0.738	2.32313e-31	Olig
SELENOP	4.47189e-38	-0.60823	0.991	0.993	1.01829e-33	Olig
APLP1	1.286e-57	-0.675251	1	1	2.92835e-53	Olig
FTH1	5.07178e-51	-0.676282	1	1	1.1549e-46	Olig
SCD	4.91422e-47	-0.750216	0.997	1	1.11902e-42	Olig
CNP	3.94311e-48	-0.764022	0.997	1	8.97885e-44	Olig
CRYAB	2.72165e-46	-0.791464	0.972	0.998	6.19748e-42	Olig
PLP1	1.13263e-44	-0.933294	1	1	2.5791e-40	Olig
Hippocampus vs Frontal cortex
gene	p_val	avg_log2FC	Hippocampus	Frontal Cortex	FDR	Cell type
LRP1B	4.03286e-12	0.611982	0.929	0.955	9.18323e-08	Olig
KCTD8	1.58916e-08	0.430135	0.988	0.998	0.000361867	Olig
FTL	4.68494e-55	-0.593294	0.998	1	1.06681e-50	Olig
TUBA1A	4.39327e-38	-0.597881	0.998	1	1.00039e-33	Olig
FTH1	2.37615e-60	-0.888524	1	1	5.41073e-56	Olig
CRYAB	2.83296e-44	-0.893864	0.998	0.998	6.45094e-40	Olig

## Sheet: DGE Astrocytes
Supp. Table 7. Lists of different gene expression (DGE) in astrocytes between regions. Occipital vs Frontal, Occipital vs Hippocampus and Frontal vs Hippocampus comparisons were performed. DGEs were determined using the Wilcoxon rank sum test with a FDR-corrected P value ≤ 0.01 and a logFC threshold of > ±0.5. Note that some P-values and FDR are = 0 because they are smaller than the R limit of 2.…
Occipital vs Frontal Cortex
gene	p_val	avg_log2FC	Occipital	Frontal Cortex	FDR	Cell type
AC105402.3	9.98507e-33	1.4942	1	0.987	2.2737e-28	Ast
SLC27A6	5.10216e-38	1.4711	0.891	0.286	1.16181e-33	Ast
ALDH1A1	1.50275e-39	1.45091	0.969	0.482	3.42191e-35	Ast
CSMD1	6.65823e-23	1.33816	0.883	0.487	1.51615e-18	Ast
HPSE2	2.82869e-18	1.31471	0.93	0.638	6.44122e-14	Ast
NLGN1	1.79936e-26	1.3135	0.766	0.232	4.09731e-22	Ast
RALYL	5.51733e-25	1.29192	0.523	0.054	1.25635e-20	Ast
GPC6	1.79158e-20	1.26313	0.648	0.165	4.0796e-16	Ast
DSCAM	1.85969e-29	1.19671	0.664	0.103	4.2347e-25	Ast
TRPM3	1.98652e-25	1.1912	1	1	4.52349e-21	Ast
AC073941.1	2.38286e-13	1.17389	0.555	0.165	5.42602e-09	Ast
ZNF98	6.38259e-24	1.13549	0.93	0.938	1.45338e-19	Ast
RBFOX1	1.08147e-21	1.1302	0.727	0.259	2.46262e-17	Ast
PLCB1	1.57393e-28	1.11387	1	1	3.58399e-24	Ast
DPP6	1.11228e-22	1.09735	0.961	0.679	2.53277e-18	Ast
OPCML	6.62832e-20	1.09686	0.602	0.161	1.50933e-15	Ast
IL1RAPL1	1.19289e-21	1.08331	0.727	0.268	2.71633e-17	Ast
SYT1	1.03898e-13	1.07104	0.734	0.402	2.36586e-09	Ast
FAM155A	4.45057e-27	1.06861	1	1	1.01344e-22	Ast
DACH1	1.14571e-23	1.04362	0.688	0.183	2.60889e-19	Ast
AL078639.1	1.83841e-35	1.03324	0.664	0.054	4.18625e-31	Ast
GRIP1	8.27706e-19	1.03304	0.703	0.232	1.88477e-14	Ast
DPP10	9.57974e-13	1.03258	0.984	0.964	2.1814e-08	Ast
KCNIP4	3.25724e-14	1.03041	0.555	0.174	7.41707e-10	Ast
CNTNAP2	3.32787e-16	1.01137	0.594	0.188	7.5779e-12	Ast
MBP	3.50595e-20	0.978119	0.852	0.513	7.98339e-16	Ast
PTPRD	1.63326e-19	0.959635	0.914	0.562	3.71911e-15	Ast
COL19A1	2.43601e-49	0.954581	0.867	0.08	5.54703e-45	Ast
CTNNA3	9.18205e-18	0.932206	0.711	0.268	2.09084e-13	Ast
ADAMTS9-AS2	3.39382e-19	0.8796	0.875	0.371	7.72807e-15	Ast
SLC24A2	5.32362e-22	0.879248	0.617	0.134	1.21224e-17	Ast
PITPNC1	6.94872e-36	0.876143	1	1	1.58229e-31	Ast
KAZN	5.04788e-20	0.862984	0.867	0.42	1.14945e-15	Ast
CADPS	1.20452e-24	0.855008	0.695	0.179	2.74281e-20	Ast
PLCL1	3.24702e-20	0.847382	0.875	0.464	7.3938e-16	Ast
CDH20	2.23539e-27	0.846927	1	1	5.0902e-23	Ast
POU6F2	3.28631e-17	0.828594	0.875	0.674	7.48326e-13	Ast
FGF14	2.59842e-20	0.820387	0.969	0.83	5.91687e-16	Ast
MAML3	3.37968e-19	0.818326	0.883	0.513	7.69586e-15	Ast
VCAN	6.98899e-16	0.810844	0.727	0.241	1.59146e-11	Ast
ELMO1	8.62744e-19	0.807355	0.602	0.165	1.96455e-14	Ast
RNF220	2.82258e-18	0.807355	0.898	0.625	6.42731e-14	Ast
PEX5L	6.5433e-19	0.803797	0.875	0.531	1.48997e-14	Ast
ROBO2	1.1813e-16	0.802538	0.508	0.103	2.68994e-12	Ast
RIMS2	4.8605e-21	0.801664	0.578	0.129	1.10679e-16	Ast
ANK3	9.64011e-18	0.798253	0.711	0.304	2.19515e-13	Ast
PLP1	1.18399e-12	0.797672	0.523	0.188	2.69607e-08	Ast
RGS6	9.6874e-23	0.797301	0.695	0.161	2.20592e-18	Ast
CNTN5	5.00817e-19	0.796548	0.531	0.103	1.14041e-14	Ast
ADARB2	2.85923e-17	0.79119	0.805	0.415	6.51076e-13	Ast
TSHZ2	1.6057e-16	0.764446	0.516	0.103	3.65633e-12	Ast
PLXDC2	4.7058e-13	0.763412	0.922	0.723	1.07156e-08	Ast
KCTD8	3.575e-19	0.753377	0.844	0.33	8.14063e-15	Ast
FAM19A2	5.9582e-19	0.751645	0.586	0.134	1.35674e-14	Ast
NRXN3	2.15756e-14	0.750612	0.68	0.277	4.91297e-10	Ast
BMS1P14	2.3722e-40	0.742358	0.648	0.013	5.40174e-36	Ast
EDIL3	2.00434e-17	0.741266	0.547	0.129	4.56409e-13	Ast
AC012593.1	3.4573e-11	0.739183	0.82	0.451	7.87261e-07	Ast
DCLK1	3.233e-14	0.735462	0.688	0.237	7.36186e-10	Ast
PRUNE2	2.95843e-24	0.734504	0.688	0.17	6.73663e-20	Ast
LRRC4C	9.87969e-13	0.729574	0.992	1	2.2497e-08	Ast
IQCJ-SCHIP1	1.19845e-12	0.728128	0.727	0.335	2.72899e-08	Ast
FGF12	9.5712e-22	0.728032	0.523	0.076	2.17946e-17	Ast
LINC00609	3.82612e-11	0.71225	0.828	0.455	8.71247e-07	Ast
COL21A1	7.46921e-24	0.705475	0.859	0.237	1.70081e-19	Ast
AP000311.1	6.86228e-16	0.702597	0.531	0.147	1.56261e-11	Ast
2021-03-01	1.01488e-15	0.702066	0.734	0.312	2.31097e-11	Ast
SLC8A1	3.35522e-15	0.697382	0.688	0.281	7.64018e-11	Ast
CASC15	1.16037e-26	0.690399	0.609	0.085	2.64228e-22	Ast
PIP4K2A	4.71959e-24	0.689572	1	1	1.0747e-19	Ast
UNC5D	7.47344e-12	0.688609	0.828	0.446	1.70178e-07	Ast
LRMDA	1.7863e-09	0.684612	0.875	0.647	4.06759e-05	Ast
FRMPD4	2.80809e-20	0.681402	0.781	0.299	6.39431e-16	Ast
TTLL7	1.75161e-17	0.680944	0.703	0.295	3.98859e-13	Ast
DPYD	4.83663e-16	0.677795	0.734	0.308	1.10135e-11	Ast
NECTIN3-AS1	4.07564e-21	0.677517	0.531	0.089	9.28064e-17	Ast
WDR49	1.1973e-14	0.677365	0.828	0.397	2.72638e-10	Ast
C10orf90	1.20311e-20	0.671348	0.742	0.246	2.73959e-16	Ast
PDE1C	2.87745e-20	0.670396	0.562	0.112	6.55224e-16	Ast
TENM4	4.70876e-33	0.669209	1	0.839	1.07223e-28	Ast
GALNT13	2.60609e-24	0.66236	0.57	0.067	5.93433e-20	Ast
LRP1B	3.2513e-17	0.660297	1	1	7.40354e-13	Ast
FRMD5	5.25891e-15	0.659032	0.938	0.763	1.19751e-10	Ast
RGS7	9.92989e-21	0.658144	0.984	0.991	2.26114e-16	Ast
FRMD4A	8.36694e-17	0.655978	0.953	0.853	1.90524e-12	Ast
DOCK10	7.66583e-17	0.654733	0.5	0.103	1.74559e-12	Ast
CRTC1	7.70365e-36	0.653945	0.602	0.018	1.7542e-31	Ast
TIMM23B	1.2705e-33	0.653404	0.734	0.103	2.89306e-29	Ast
HIP1	2.811e-19	0.649634	0.789	0.357	6.40092e-15	Ast
SLCO3A1	4.91555e-25	0.64722	0.672	0.138	1.11932e-20	Ast
NHS	1.68235e-20	0.64689	0.734	0.241	3.83088e-16	Ast
GRM7	1.10999e-16	0.643856	0.625	0.196	2.52755e-12	Ast
MAGI2	2.95859e-27	0.642034	1	1	6.737e-23	Ast
CTNNA2	3.57879e-15	0.64044	1	1	8.14927e-11	Ast
PHYHD1	9.84532e-29	0.638169	0.648	0.089	2.24188e-24	Ast
ZBTB8OS	7.38471e-33	0.638118	0.82	0.17	1.68157e-28	Ast
FBN1	2.98955e-33	0.63743	0.867	0.205	6.8075e-29	Ast
CREB5	4.9423e-16	0.63743	0.633	0.228	1.12541e-11	Ast
RIMS1	1.60929e-15	0.63702	0.891	0.661	3.66452e-11	Ast
FLRT2	1.99601e-19	0.629488	1	0.996	4.54511e-15	Ast
STXBP5L	1.5474e-18	0.627747	0.68	0.196	3.52358e-14	Ast
ARHGEF4	3.0535e-19	0.616068	1	1	6.95313e-15	Ast
SAMD12	6.66623e-21	0.614094	0.891	0.424	1.51797e-16	Ast
BICC1	1.48565e-22	0.613182	0.695	0.161	3.38298e-18	Ast
CLMN	1.63823e-21	0.611435	0.594	0.121	3.73042e-17	Ast
NKAIN2	3.73422e-10	0.610018	0.953	0.799	8.50319e-06	Ast
PXK	1.00142e-18	0.607277	0.68	0.223	2.28033e-14	Ast
RAB11FIP3	2.12217e-29	0.605997	0.773	0.165	4.83238e-25	Ast
AC245060.5	1.30958e-30	0.600904	0.5	0.004	2.98204e-26	Ast
PLCE1	2.32777e-19	0.597636	0.906	0.402	5.30056e-15	Ast
NCKAP5	3.90323e-17	0.597008	1	1	8.88804e-13	Ast
SHTN1	1.23621e-16	0.595051	0.664	0.237	2.81498e-12	Ast
MTRNR2L12	3.55402e-15	0.589861	0.82	0.482	8.09287e-11	Ast
DSCAML1	7.302e-21	0.58594	0.539	0.089	1.66274e-16	Ast
LENG8	1.75898e-29	0.583917	0.539	0.027	4.00537e-25	Ast
NFASC	1.05587e-20	0.583232	0.727	0.237	2.40433e-16	Ast
SGK1	9.39272e-20	0.583187	0.656	0.179	2.13882e-15	Ast
ATP10B	3.27969e-18	0.582923	0.898	0.482	7.46818e-14	Ast
PTPRE	2.13012e-22	0.582288	0.719	0.201	4.85051e-18	Ast
MIR181A1HG	1.85657e-24	0.580966	0.562	0.071	4.22759e-20	Ast
ALK	2.43154e-11	0.580364	0.914	0.696	5.53686e-07	Ast
GPC5	5.83123e-12	0.577602	1	1	1.32783e-07	Ast
PDZRN3	2.61409e-18	0.576789	1	0.996	5.95255e-14	Ast
MACF1	2.10257e-26	0.568832	1	1	4.78776e-22	Ast
DAB1	2.99138e-13	0.567484	0.781	0.397	6.81168e-09	Ast
DUBR	1.49175e-24	0.566347	0.703	0.161	3.39686e-20	Ast
SLC30A10	1.31274e-23	0.565038	0.961	0.781	2.98925e-19	Ast
LINC01748	1.00499e-15	0.562503	0.992	1	2.28846e-11	Ast
KCTD16	1.34572e-12	0.561091	0.711	0.344	3.06434e-08	Ast
ERC2	2.1031e-19	0.558731	0.609	0.152	4.78896e-15	Ast
AC092691.1	3.40764e-14	0.555431	1	1	7.75953e-10	Ast
DST	3.61615e-33	0.553637	1	1	8.23434e-29	Ast
SLC44A1	4.6057e-21	0.551642	1	1	1.04876e-16	Ast
PTPRK	6.89278e-13	0.546488	1	0.951	1.56955e-08	Ast
KIAA1211	7.41677e-15	0.545968	0.844	0.513	1.68887e-10	Ast
PDZRN4	9.60701e-13	0.544321	0.562	0.183	2.18761e-08	Ast
ST6GAL1	1.34443e-18	0.543142	0.508	0.094	3.06141e-14	Ast
RORB	2.20454e-10	0.542718	1	0.991	5.01995e-06	Ast
PLEKHA5	1.7281e-16	0.541489	0.984	0.946	3.93505e-12	Ast
MTSS1	5.55179e-23	0.54084	0.609	0.112	1.2642e-18	Ast
SPOCK1	8.49188e-14	0.540568	0.93	0.728	1.93369e-09	Ast
SNED1	4.7812e-09	0.53952	0.531	0.223	0.000108873	Ast
THSD7A	1.64309e-13	0.533346	0.992	0.92	3.74149e-09	Ast
AQP4-AS1	2.69048e-08	0.533016	1	0.946	0.000612649	Ast
DLGAP1	2.01879e-11	0.529266	0.992	0.987	4.59698e-07	Ast
CLDND1	3.59293e-16	0.528379	0.633	0.214	8.18145e-12	Ast
TMEM144	6.91719e-14	0.528328	0.891	0.594	1.57511e-09	Ast
SLC22A15	2.72665e-20	0.528201	0.898	0.446	6.20884e-16	Ast
THRB	1.34956e-20	0.527596	0.984	0.982	3.07309e-16	Ast
AC027644.4	1.63296e-23	0.527247	0.531	0.062	3.71842e-19	Ast
AC006148.1	9.96284e-19	0.523755	0.82	0.281	2.26864e-14	Ast
TMEM132C	1.32625e-14	0.523104	0.594	0.179	3.02e-10	Ast
CACNA2D1	3.24778e-16	0.522102	0.969	0.964	7.39551e-12	Ast
ZDHHC20	2.03576e-16	0.521813	0.812	0.433	4.63563e-12	Ast
DGKG	7.25483e-14	0.520349	1	1	1.652e-09	Ast
NEGR1	6.58889e-07	0.519697	0.906	0.719	0.0150036	Ast
CENPP	4.86874e-18	0.519553	0.719	0.237	1.10866e-13	Ast
SLC9A9	1.12521e-20	0.518258	1	1	2.56221e-16	Ast
FP671120.1	1.90853e-27	0.517848	0.969	0.929	4.34591e-23	Ast
PKP4	5.97067e-18	0.515357	0.844	0.429	1.35958e-13	Ast
GABRB3	9.10354e-16	0.513947	0.695	0.286	2.07297e-11	Ast
IMMP2L	1.25755e-09	0.512801	1	1	2.86357e-05	Ast
ALCAM	7.3431e-11	0.510799	0.992	0.991	1.6721e-06	Ast
LTBP1	2.99746e-11	0.508114	0.773	0.375	6.82551e-07	Ast
TARSL2	3.26427e-21	0.507342	0.555	0.094	7.43306e-17	Ast
NCAM2	1.04658e-09	0.503253	1	1	2.38316e-05	Ast
DCBLD2	2.9474e-20	0.503202	0.516	0.08	6.71152e-16	Ast
HDAC9	8.43208e-15	0.501076	0.688	0.268	1.92007e-10	Ast
AGAP1	2.89825e-20	0.500579	1	1	6.59962e-16	Ast
ACTN4	4.02146e-20	0.500548	0.648	0.165	9.15727e-16	Ast
UBB	2.31107e-23	-0.500767	0.477	0.933	5.26254e-19	Ast
PDK4	2.30697e-22	-0.502398	0.812	0.982	5.25319e-18	Ast
TIMP3	3.52271e-22	-0.503946	0.688	0.973	8.02156e-18	Ast
EXOC5	1.38074e-22	-0.509187	0.258	0.79	3.14409e-18	Ast
FAM204A	1.6918e-18	-0.510615	0.141	0.625	3.85239e-14	Ast
KPNB1	4.51302e-20	-0.514573	0.188	0.696	1.02766e-15	Ast
MYBPC1	1.95582e-14	-0.514573	0.25	0.661	4.45359e-10	Ast
SOX9	9.28258e-20	-0.515372	1	0.996	2.11374e-15	Ast
ANGPTL4	4.21425e-15	-0.516458	0.164	0.607	9.59626e-11	Ast
SQSTM1	5.83644e-27	-0.517886	0.352	0.906	1.32902e-22	Ast
PTN	5.04145e-14	-0.518819	0.969	0.991	1.14799e-09	Ast
IRF2BP2	1.55879e-18	-0.520699	0.102	0.58	3.54953e-14	Ast
CAPRIN1	3.19715e-18	-0.520878	0.07	0.536	7.28023e-14	Ast
EID1	1.98194e-17	-0.520878	0.07	0.522	4.51307e-13	Ast
SCAMP1	8.6387e-27	-0.521509	0.297	0.862	1.96712e-22	Ast
LMBRD2	8.89823e-20	-0.522351	0.156	0.661	2.02622e-15	Ast
UBC	1.19951e-24	-0.524489	0.586	0.978	2.73141e-20	Ast
MALAT1	3.95837e-23	-0.525351	1	1	9.01361e-19	Ast
S100B	6.12259e-20	-0.525676	0.781	0.973	1.39418e-15	Ast
PPM1A	1.40253e-33	-0.526201	0.352	0.946	3.19369e-29	Ast
NUP58	9.74321e-24	-0.527221	0.242	0.79	2.21863e-19	Ast
EEF2	1.16633e-18	-0.52968	0.039	0.5	2.65584e-14	Ast
FAM213A	8.99267e-29	-0.537293	0.477	0.978	2.04772e-24	Ast
CLDN10	2.90547e-18	-0.53926	0.484	0.884	6.61605e-14	Ast
ATP6V1A	6.05542e-21	-0.541979	0.141	0.661	1.37888e-16	Ast
AC002429.2	6.74759e-10	-0.542475	1	1	1.53649e-05	Ast
F3	2.92116e-20	-0.543038	0.836	0.982	6.65177e-16	Ast
SLC3A2	9.11415e-24	-0.544773	0.625	0.973	2.07538e-19	Ast
IL17D	1.72353e-24	-0.549516	0.211	0.772	3.92465e-20	Ast
EFCAB14	1.40698e-20	-0.551202	0.094	0.603	3.20384e-16	Ast
SCG3	7.07854e-26	-0.551219	0.875	0.973	1.61185e-21	Ast
METRN	5.78263e-34	-0.553047	1	1	1.31676e-29	Ast
NORAD	5.22106e-19	-0.554677	0.164	0.656	1.18889e-14	Ast
CRYAB	1.45925e-22	-0.554762	0.383	0.871	3.32286e-18	Ast
PRDX1	6.33103e-23	-0.555698	0.297	0.821	1.44164e-18	Ast
ACADVL	6.03039e-26	-0.558295	0.219	0.795	1.37318e-21	Ast
APLP2	2.4003e-35	-0.55995	0.32	0.942	5.46573e-31	Ast
ACTR2	1.11688e-23	-0.560016	0.172	0.728	2.54325e-19	Ast
REEP5	1.57736e-20	-0.560102	0.023	0.509	3.5918e-16	Ast
BSG	1.08525e-31	-0.563014	1	1	2.47122e-27	Ast
HSPB1	8.54537e-21	-0.563627	0.039	0.536	1.94587e-16	Ast
PURA	1.3935e-22	-0.565063	0.141	0.683	3.17314e-18	Ast
SLITRK2	2.72874e-24	-0.569666	0.164	0.728	6.21362e-20	Ast
CAPN2	6.45798e-33	-0.569803	0.281	0.902	1.47055e-28	Ast
GAPDH	9.37178e-29	-0.571157	0.992	1	2.13405e-24	Ast
OMG	3.55723e-23	-0.573389	0.164	0.714	8.10016e-19	Ast
AP1G1	1.81956e-32	-0.577309	0.266	0.888	4.14331e-28	Ast
ATP6AP2	1.12724e-21	-0.578023	0.008	0.504	2.56684e-17	Ast
OAF	1.70019e-25	-0.579405	0.258	0.821	3.87151e-21	Ast
DCHS2	2.97493e-16	-0.580916	0.312	0.741	6.77422e-12	Ast
IL6ST	6.59834e-35	-0.581098	1	1	1.50251e-30	Ast
SLC1A4	1.71293e-25	-0.584963	0.602	0.969	3.90052e-21	Ast
EWSR1	9.60981e-31	-0.585832	0.234	0.853	2.18825e-26	Ast
WIF1	6.40218e-10	-0.587994	0.672	0.817	1.45784e-05	Ast
MDH1	2.52758e-22	-0.58813	0.016	0.527	5.75556e-18	Ast
HEPACAM	8.99933e-29	-0.595461	0.992	1	2.04924e-24	Ast
GLUD1	5.56779e-32	-0.59719	1	1	1.26784e-27	Ast
SPCS2	5.00291e-23	-0.598014	0.023	0.549	1.13921e-18	Ast
TSC22D1	1.09822e-30	-0.598191	0.992	1	2.50076e-26	Ast
RAB18	2.05892e-27	-0.599185	0.164	0.763	4.68838e-23	Ast
EIF4G2	4.75928e-23	-0.59927	0.008	0.527	1.08374e-18	Ast
SERF2	3.37457e-23	-0.599645	0.055	0.594	7.68422e-19	Ast
EIF4EBP2	9.93062e-25	-0.599988	0.102	0.67	2.2613e-20	Ast
SYT11	1.06492e-40	-0.604237	1	1	2.42492e-36	Ast
ACSL3	3.23917e-39	-0.605167	1	1	7.37591e-35	Ast
ITGA7	1.23965e-28	-0.605292	0.18	0.79	2.82282e-24	Ast
SPOCK2	4.695e-24	-0.606421	0.117	0.679	1.0691e-19	Ast
MGST1	3.08952e-22	-0.608704	0.984	1	7.03514e-18	Ast
UBA1	9.53823e-24	-0.609069	0.016	0.549	2.17195e-19	Ast
DLC1	1.32778e-14	-0.610035	0.961	0.996	3.02349e-10	Ast
FBXL3	6.76717e-28	-0.611358	0.148	0.754	1.54095e-23	Ast
SNX3	4.48166e-24	-0.61471	0	0.531	1.02052e-19	Ast
NTRK2	3.93976e-31	-0.617893	1	1	8.97124e-27	Ast
ACTG1	2.87805e-29	-0.619845	0.93	1	6.5536e-25	Ast
WBP2	1.08436e-24	-0.620882	0.062	0.625	2.46919e-20	Ast
RAB14	6.46197e-25	-0.621178	0.039	0.598	1.47146e-20	Ast
AHCYL1	7.33315e-28	-0.624742	1	1	1.66983e-23	Ast
ACTB	2.48959e-32	-0.625805	1	1	5.66905e-28	Ast
TMEM94	1.11684e-28	-0.63005	0.125	0.741	2.54316e-24	Ast
TAPBP	2.02624e-25	-0.630897	0.023	0.585	4.61395e-21	Ast
ATP5F1A	2.25494e-25	-0.632629	0.008	0.562	5.13472e-21	Ast
MTCH1	2.94993e-25	-0.636091	0.031	0.594	6.71729e-21	Ast
PMP2	3.00039e-25	-0.637009	0.094	0.67	6.83219e-21	Ast
ENO1	8.74505e-30	-0.639881	0.688	1	1.99134e-25	Ast
RAD21	4.34524e-27	-0.640458	0.062	0.656	9.89455e-23	Ast
MYORG	1.15129e-25	-0.643038	0.023	0.589	2.62161e-21	Ast
PTTG1IP	5.61656e-38	-0.648951	0.312	0.964	1.27895e-33	Ast
S1PR1	7.05069e-26	-0.651133	0.086	0.67	1.60551e-21	Ast
EZR	1.44235e-30	-0.652077	0.344	0.924	3.28437e-26	Ast
HRH1	1.76505e-18	-0.656855	0.07	0.54	4.01919e-14	Ast
BAG3	1.23101e-27	-0.664469	0.07	0.674	2.80312e-23	Ast
AL391807.1	2.50082e-28	-0.667017	0.023	0.625	5.69462e-24	Ast
FAM198B	1.38462e-26	-0.670692	0.188	0.79	3.15291e-22	Ast
THRA	2.9402e-29	-0.672638	0.039	0.656	6.69514e-25	Ast
TMEM132A	7.33228e-36	-0.674633	0.172	0.853	1.66963e-31	Ast
CSPG5	2.75998e-28	-0.679575	0.07	0.683	6.28475e-24	Ast
LTBP3	5.62262e-30	-0.680394	0.039	0.665	1.28033e-25	Ast
SERPINE2	3.51116e-29	-0.683707	0.992	1	7.99526e-25	Ast
RGR	3.35231e-18	-0.685161	0.125	0.603	7.63355e-14	Ast
IDH2	7.77098e-29	-0.690604	0.023	0.634	1.76953e-24	Ast
SRP14	5.76664e-31	-0.695572	0.555	0.987	1.31312e-26	Ast
GRINA	2.0282e-30	-0.697754	0.016	0.643	4.61842e-26	Ast
AF279873.3	6.16828e-14	-0.70272	0.555	0.857	1.40458e-09	Ast
ETNPPL	1.73782e-23	-0.708027	0.984	1	3.95718e-19	Ast
DBI	9.11986e-30	-0.708345	0	0.616	2.07668e-25	Ast
CALM1	5.8375e-36	-0.708851	1	1	1.32926e-31	Ast
ZFYVE21	9.40992e-40	-0.709704	0.133	0.853	2.14273e-35	Ast
LAMP1	1.30558e-43	-0.712019	0.172	0.911	2.97294e-39	Ast
EIF4A2	9.52462e-32	-0.712998	0.07	0.723	2.16885e-27	Ast
DKK3	7.6169e-40	-0.720696	1	1	1.73444e-35	Ast
EPHX1	3.78811e-35	-0.724791	0.594	1	8.62591e-31	Ast
ST13	4.96213e-36	-0.730539	0.055	0.75	1.12993e-31	Ast
CRLF1	5.32288e-20	-0.736966	0.125	0.625	1.21207e-15	Ast
EDNRB	1.21677e-28	-0.737193	0.414	0.92	2.7707e-24	Ast
SLC22A17	8.26193e-34	-0.73954	0	0.665	1.88132e-29	Ast
TKT	1.58274e-32	-0.73954	0	0.652	3.60406e-28	Ast
TMBIM6	4.8809e-44	-0.744185	1	1	1.11143e-39	Ast
MLC1	1.86555e-29	-0.747772	0.727	0.982	4.24805e-25	Ast
LDHB	2.42334e-43	-0.753512	0.258	0.978	5.51819e-39	Ast
PEA15	5.81571e-30	-0.759551	0.047	0.683	1.32429e-25	Ast
TMEM47	7.73586e-34	-0.761011	0.578	1	1.76153e-29	Ast
COMT	5.08351e-36	-0.762618	0.008	0.701	1.15757e-31	Ast
ITM2B	1.70073e-49	-0.763071	1	1	3.87272e-45	Ast
TM2D1	5.04212e-40	-0.766801	0.047	0.781	1.14814e-35	Ast
ALDH6A1	4.97789e-42	-0.77057	0.07	0.821	1.13352e-37	Ast
TMCO1	3.81039e-39	-0.777608	0.016	0.741	8.67664e-35	Ast
SCRG1	2.29071e-35	-0.777608	0	0.688	5.21618e-31	Ast
TTYH1	2.17901e-34	-0.778685	1	1	4.96182e-30	Ast
LAPTM4A	1.26439e-43	-0.781114	0.07	0.835	2.87915e-39	Ast
SELENOT	1.19206e-38	-0.78136	0	0.719	2.71444e-34	Ast
TMEM59	3.50871e-49	-0.798218	0.086	0.888	7.98969e-45	Ast
TSPAN7	3.30567e-34	-0.799932	0.336	0.942	7.52733e-30	Ast
SRP9	2.51836e-49	-0.829696	0.062	0.875	5.73455e-45	Ast
GPRC5B	7.22241e-44	-0.838008	1	1	1.64462e-39	Ast
HSPA5	3.38898e-44	-0.840104	0	0.777	7.71705e-40	Ast
PRNP	9.14313e-44	-0.847333	1	1	2.08198e-39	Ast
ID4	1.18055e-34	-0.849757	0.609	0.991	2.68823e-30	Ast
BCAN	4.01765e-35	-0.85457	0.141	0.835	9.14859e-31	Ast
PON2	5.50813e-41	-0.855197	1	1	1.25426e-36	Ast
PPP1R1B	3.37946e-31	-0.857461	0.281	0.875	7.69537e-27	Ast
ALDH2	6.84881e-47	-0.876672	0.062	0.871	1.55954e-42	Ast
PSAP	3.42586e-43	-0.888388	1	1	7.80102e-39	Ast
TPP1	3.47743e-39	-0.889356	0.164	0.893	7.91847e-35	Ast
HLA-A	3.7503e-46	-0.919961	0.055	0.866	8.53982e-42	Ast
HSPA8	7.16931e-47	-0.944189	0	0.821	1.63252e-42	Ast
HTRA1	1.21861e-38	-0.981834	0.977	1	2.7749e-34	Ast
CD81	6.97974e-43	-0.982981	0.992	1	1.58936e-38	Ast
ATP1A2	8.26972e-39	-0.985013	1	1	1.8831e-34	Ast
MT1E	2.14779e-37	-1.00398	0.211	0.897	4.89074e-33	Ast
VIM	1.51288e-38	-1.00646	0.734	0.987	3.44499e-34	Ast
GJB6	3.92657e-34	-1.00881	0.094	0.786	8.94119e-30	Ast
FAM171B	1.49615e-36	-1.0345	1	1	3.40689e-32	Ast
AGT	3.60866e-41	-1.03689	0.336	0.973	8.21729e-37	Ast
METTL7A	5.32733e-39	-1.04064	0.938	1	1.21309e-34	Ast
STOM	2.47436e-44	-1.06711	0.266	0.982	5.63438e-40	Ast
TUBB2B	9.38954e-36	-1.09696	0.461	0.929	2.13809e-31	Ast
ATP1B2	9.51925e-41	-1.15003	0.945	0.996	2.16763e-36	Ast
CKB	2.87032e-43	-1.16861	1	1	6.53601e-39	Ast
GLUL	2.30423e-32	-1.25347	0.992	1	5.24695e-28	Ast
MT2A	1.97797e-44	-1.25502	0.797	1	4.50404e-40	Ast
HEPN1	3.59608e-43	-1.27213	0	0.821	8.18864e-39	Ast
MT1G	1.22872e-39	-1.30643	0.023	0.799	2.79791e-35	Ast
MT3	4.70098e-46	-1.30885	0.992	1	1.07046e-41	Ast
CPE	3.70352e-45	-1.36677	1	1	8.43328e-41	Ast
CLU	3.02862e-43	-1.4059	1	1	6.89646e-39	Ast
ITM2C	2.79281e-44	-1.43823	0.961	0.996	6.3595e-40	Ast
SPARCL1	4.29055e-48	-1.45297	1	1	9.77001e-44	Ast
FTL	6.65099e-48	-1.63762	0.977	1	1.5145e-43	Ast
AQP4	6.79542e-46	-1.65564	1	1	1.54738e-41	Ast
GJA1	5.28941e-47	-1.67314	1	1	1.20445e-42	Ast
FTH1	2.53568e-48	-1.683	1	1	5.77399e-44	Ast
CST3	7.12093e-38	-1.74615	0.992	1	1.62151e-33	Ast
APOE	3.39338e-49	-2.14374	0.992	1	7.72706e-45	Ast
Occipital vs Hippocampus
gene	p_val	avg_log2FC	Occipital	Hippocampus	FDR	Cell type
PTPRD	1.98185e-39	1.56919	0.914	0.293	4.51286e-35	Ast
IL1RAPL1	6.40765e-31	1.50469	0.727	0.175	1.45909e-26	Ast
SYT1	2.05645e-27	1.45291	0.734	0.22	4.68273e-23	Ast
AC105402.3	4.71637e-30	1.40759	1	0.935	1.07397e-25	Ast
SLC27A6	4.41903e-36	1.39882	0.891	0.313	1.00626e-31	Ast
NLGN1	3.90979e-31	1.3965	0.766	0.191	8.90298e-27	Ast
KCNIP4	1.39719e-23	1.33782	0.555	0.093	3.18154e-19	Ast
RALYL	1.81857e-27	1.30508	0.523	0.049	4.14106e-23	Ast
CSMD1	1.6398e-22	1.30508	0.883	0.541	3.73398e-18	Ast
CNTNAP2	1.35457e-23	1.25064	0.594	0.122	3.0845e-19	Ast
RBFOX1	1.11064e-25	1.24264	0.727	0.224	2.52903e-21	Ast
GPC6	1.84384e-23	1.23782	0.648	0.142	4.1986e-19	Ast
OPCML	2.45454e-26	1.22172	0.602	0.106	5.58924e-22	Ast
MBP	5.90168e-29	1.20287	0.852	0.35	1.34387e-24	Ast
DSCAM	9.04923e-29	1.1714	0.664	0.126	2.0606e-24	Ast
AC073941.1	6.36007e-12	1.07141	0.555	0.199	1.44825e-07	Ast
CTNNA3	3.20468e-23	1.05519	0.711	0.211	7.29737e-19	Ast
ANK3	5.12513e-30	1.04662	0.711	0.159	1.16704e-25	Ast
SLC24A2	9.65678e-32	1.02498	0.617	0.069	2.19895e-27	Ast
NRXN3	1.94867e-25	1.01891	0.68	0.167	4.43733e-21	Ast
DPP6	3.36202e-24	1.00744	0.961	0.622	7.65566e-20	Ast
AL078639.1	7.74523e-32	0.963576	0.664	0.093	1.76367e-27	Ast
LRRTM4	7.48519e-27	0.942515	0.867	0.305	1.70445e-22	Ast
ALDH1A1	5.33541e-23	0.914086	0.969	0.776	1.21493e-18	Ast
SLC8A1	2.11445e-25	0.904918	0.688	0.167	4.81482e-21	Ast
ELMO1	5.99178e-25	0.890426	0.602	0.11	1.36439e-20	Ast
CNTN5	1.40038e-23	0.889272	0.531	0.077	3.18881e-19	Ast
KAZN	6.57467e-23	0.882394	0.867	0.333	1.49712e-18	Ast
TTLL7	2.45963e-29	0.8754	0.703	0.15	5.60082e-25	Ast
GRM7	7.21791e-33	0.874876	0.625	0.065	1.64359e-28	Ast
EDIL3	6.46335e-26	0.871052	0.547	0.069	1.47177e-21	Ast
HPSE2	7.67395e-09	0.864198	0.93	0.764	0.000174744	Ast
RGS6	2.0602e-28	0.863981	0.695	0.11	4.69128e-24	Ast
COL19A1	5.67876e-43	0.863945	0.867	0.146	1.29311e-38	Ast
ADARB2	1.56784e-20	0.855769	0.805	0.39	3.57012e-16	Ast
PLP1	2.08956e-15	0.853053	0.523	0.154	4.75814e-11	Ast
PEX5L	9.83746e-21	0.852749	0.875	0.492	2.24009e-16	Ast
FGF14	2.38282e-22	0.849567	0.969	0.732	5.42591e-18	Ast
FRMD5	2.83594e-21	0.847683	0.938	0.602	6.45771e-17	Ast
DCLK1	9.44409e-19	0.844149	0.688	0.215	2.15051e-14	Ast
RIMS2	1.62062e-24	0.832751	0.578	0.106	3.69032e-20	Ast
PRUNE2	2.64914e-32	0.816026	0.688	0.106	6.03236e-28	Ast
AP000311.1	7.8447e-24	0.793533	0.531	0.077	1.78632e-19	Ast
CADPS	1.00491e-22	0.784794	0.695	0.203	2.28829e-18	Ast
PIP4K2A	3.04836e-31	0.77775	1	1	6.94143e-27	Ast
PDE1C	8.89108e-27	0.773255	0.562	0.069	2.02459e-22	Ast
LINC00609	5.21699e-12	0.771225	0.828	0.496	1.18796e-07	Ast
DPYD	2.02284e-20	0.769366	0.734	0.268	4.60622e-16	Ast
STXBP5L	3.37371e-25	0.762907	0.68	0.154	7.68228e-21	Ast
FGF12	1.49563e-28	0.760099	0.523	0.033	3.4057e-24	Ast
GRIP1	3.9115e-11	0.750855	0.703	0.341	8.90689e-07	Ast
SPOCK1	2.15484e-23	0.7494	0.93	0.602	4.90679e-19	Ast
RNF220	1.31337e-15	0.746764	0.898	0.642	2.99068e-11	Ast
GALNT13	5.11807e-30	0.746695	0.57	0.049	1.16544e-25	Ast
TSHZ2	7.82082e-21	0.744436	0.516	0.073	1.78088e-16	Ast
BMS1P14	1.07642e-42	0.738281	0.648	0.016	2.45112e-38	Ast
DGKB	2.97218e-21	0.734645	0.547	0.085	6.76796e-17	Ast
ROBO2	2.7552e-20	0.731888	0.508	0.073	6.27387e-16	Ast
FAM155A	1.02314e-17	0.725469	1	1	2.32979e-13	Ast
PKP4	3.45752e-31	0.719339	0.844	0.24	7.87312e-27	Ast
SLCO3A1	1.40141e-32	0.716542	0.672	0.085	3.19116e-28	Ast
PXK	1.3642e-26	0.711631	0.68	0.146	3.10642e-22	Ast
VCAN	5.09527e-12	0.711189	0.727	0.358	1.16024e-07	Ast
TRPM3	7.61951e-12	0.709315	1	0.98	1.73504e-07	Ast
HIP1	2.82e-23	0.707529	0.789	0.309	6.42142e-19	Ast
ZNF98	7.66834e-13	0.705764	0.93	0.967	1.74616e-08	Ast
MTRNR2L12	4.70455e-21	0.700002	0.82	0.35	1.07127e-16	Ast
CASC15	2.60217e-30	0.6956	0.609	0.069	5.92541e-26	Ast
PLXDC2	2.68057e-13	0.690678	0.922	0.646	6.10394e-09	Ast
SHTN1	1.1694e-22	0.685357	0.664	0.175	2.66284e-18	Ast
ZDHHC20	4.79516e-26	0.684024	0.812	0.285	1.0919e-21	Ast
PLCL1	4.842e-15	0.680677	0.875	0.533	1.10257e-10	Ast
GRIA4	2.40609e-24	0.673194	0.602	0.11	5.47892e-20	Ast
CCSER1	2.52722e-20	0.669167	0.781	0.272	5.75473e-16	Ast
DAB1	5.13647e-19	0.665596	0.781	0.309	1.16963e-14	Ast
CREB5	1.12272e-18	0.663091	0.633	0.195	2.55654e-14	Ast
DACH1	2.59808e-11	0.658566	0.688	0.341	5.91608e-07	Ast
NFASC	2.15121e-27	0.657423	0.727	0.171	4.89853e-23	Ast
DOCK10	3.42037e-19	0.656954	0.5	0.093	7.78852e-15	Ast
KIAA1211	2.37594e-20	0.652559	0.844	0.402	5.41026e-16	Ast
SGK1	1.19452e-25	0.650748	0.656	0.13	2.72004e-21	Ast
DSCAML1	9.08002e-29	0.646805	0.539	0.041	2.06761e-24	Ast
LRRC7	1.00911e-26	0.644942	0.656	0.122	2.29785e-22	Ast
2021-03-01	1.17958e-15	0.643523	0.734	0.317	2.68602e-11	Ast
AC012593.1	1.23981e-09	0.64337	0.82	0.492	2.82317e-05	Ast
SAMD12	1.93363e-23	0.641416	0.891	0.419	4.40306e-19	Ast
NECTIN3-AS1	5.37751e-20	0.640127	0.531	0.106	1.22451e-15	Ast
SLAIN1	2.65418e-26	0.631991	0.828	0.272	6.04383e-22	Ast
TMEM165	2.50452e-22	0.630962	0.906	0.541	5.70305e-18	Ast
AGAP1	5.81708e-28	0.629225	1	1	1.32461e-23	Ast
FRMD4A	3.03335e-15	0.626231	0.953	0.785	6.90724e-11	Ast
KCTD8	4.8236e-14	0.621433	0.844	0.427	1.09838e-09	Ast
CLDND1	2.3661e-23	0.616744	0.633	0.138	5.38784e-19	Ast
RAB11FIP3	1.67998e-31	0.614245	0.773	0.159	3.82549e-27	Ast
APBB2	2.3869e-20	0.614148	0.906	0.577	5.4352e-16	Ast
TIMM23B	3.51114e-31	0.612809	0.734	0.134	7.99521e-27	Ast
MIR181A1HG	5.523e-29	0.612207	0.562	0.053	1.25764e-24	Ast
PHACTR1	4.19353e-23	0.612125	0.992	0.967	9.54908e-19	Ast
FBN1	3.55149e-32	0.611	0.867	0.228	8.08709e-28	Ast
KCTD16	5.47106e-15	0.610094	0.711	0.321	1.24582e-10	Ast
FAM19A2	1.96822e-14	0.609271	0.586	0.187	4.48184e-10	Ast
PRRX1	1.41573e-17	0.608248	0.922	0.484	3.22377e-13	Ast
LRRC4C	1.05997e-09	0.606356	0.992	1	2.41365e-05	Ast
CRTC1	6.14899e-32	0.605186	0.602	0.053	1.40019e-27	Ast
UNC5D	4.04013e-11	0.596803	0.828	0.427	9.19978e-07	Ast
CACNA2D1	5.07065e-18	0.596261	0.969	0.878	1.15464e-13	Ast
IQCJ-SCHIP1	1.49473e-09	0.59293	0.727	0.402	3.40364e-05	Ast
SLC44A1	1.89608e-25	0.591224	1	0.996	4.31755e-21	Ast
KCNJ3	9.25031e-18	0.590408	0.594	0.142	2.10639e-13	Ast
L3MBTL4	8.16493e-19	0.590213	0.734	0.22	1.85924e-14	Ast
RGS7	9.35401e-17	0.5791	0.984	0.947	2.13e-12	Ast
AC245060.5	9.05971e-30	0.578301	0.5	0.02	2.06299e-25	Ast
KCND2	5.41705e-13	0.577616	0.797	0.366	1.23352e-08	Ast
POU6F2	1.33914e-10	0.57727	0.875	0.72	3.04935e-06	Ast
LENG8	1.68849e-30	0.575882	0.539	0.033	3.84486e-26	Ast
DCBLD2	1.93889e-29	0.574231	0.516	0.028	4.41506e-25	Ast
OSBP2	1.36015e-27	0.573733	0.602	0.081	3.09719e-23	Ast
C16orf45	1.96454e-27	0.572403	0.656	0.114	4.47345e-23	Ast
NEGR1	4.8174e-11	0.571316	0.906	0.598	1.09697e-06	Ast
DYNC1LI2	3.64005e-27	0.570546	0.727	0.163	8.28877e-23	Ast
FP671120.1	6.53403e-27	0.570181	0.969	0.833	1.48786e-22	Ast
AC027644.4	6.87435e-30	0.56854	0.531	0.033	1.56536e-25	Ast
BICC1	2.24351e-19	0.56777	0.695	0.211	5.10869e-15	Ast
MTSS1	1.62882e-26	0.564539	0.609	0.093	3.70899e-22	Ast
KIAA1324L	3.45401e-28	0.564003	0.562	0.057	7.86512e-24	Ast
MAP1B	3.03493e-19	0.562057	0.852	0.411	6.91083e-15	Ast
DUBR	3.30268e-25	0.558967	0.703	0.163	7.52054e-21	Ast
GABRB3	5.20277e-19	0.556937	0.695	0.244	1.18472e-14	Ast
TARSL2	1.37887e-27	0.556771	0.555	0.057	3.13982e-23	Ast
CLIP2	7.11532e-26	0.550532	0.602	0.093	1.62023e-21	Ast
FRMPD4	2.21207e-15	0.550438	0.781	0.354	5.03711e-11	Ast
GRIK2	3.25509e-17	0.547655	0.531	0.126	7.41217e-13	Ast
KIF5C	1.33799e-24	0.546586	0.625	0.118	3.04674e-20	Ast
DMD	1.1055e-17	0.545973	0.992	0.833	2.51733e-13	Ast
ACTN4	7.60046e-25	0.544673	0.648	0.13	1.7307e-20	Ast
SENP5	6.03131e-25	0.543742	0.742	0.195	1.37339e-20	Ast
AKAP8L	3.30411e-26	0.542907	0.836	0.26	7.52379e-22	Ast
PDZD2	7.77425e-14	0.542154	0.648	0.28	1.77027e-09	Ast
ST6GALNAC3	1.1378e-13	0.540001	0.945	0.618	2.59089e-09	Ast
HDAC9	5.40521e-19	0.537991	0.688	0.211	1.23082e-14	Ast
SLC22A15	4.01434e-21	0.535605	0.898	0.431	9.14106e-17	Ast
PTPRN2	3.18819e-22	0.532639	0.617	0.134	7.25983e-18	Ast
SH3D19	1.25673e-18	0.531829	0.781	0.333	2.86169e-14	Ast
CLMN	5.51373e-17	0.529117	0.594	0.179	1.25553e-12	Ast
ATG5	4.81595e-23	0.524157	0.695	0.179	1.09664e-18	Ast
DNAJC6	1.45474e-18	0.52343	0.844	0.439	3.31259e-14	Ast
PHC2	1.18437e-24	0.52006	0.516	0.057	2.69693e-20	Ast
GFAP	5.77308e-10	0.519572	1	0.976	1.31459e-05	Ast
C10orf90	1.23043e-12	0.513828	0.742	0.386	2.8018e-08	Ast
FNIP2	6.04111e-23	0.51305	0.555	0.089	1.37562e-18	Ast
CORO2B	2.13827e-22	0.512929	0.734	0.215	4.86906e-18	Ast
SMARCA4	1.97052e-23	0.51283	0.531	0.073	4.48706e-19	Ast
RTN1	4.16451e-15	0.51188	0.602	0.183	9.48301e-11	Ast
RIMS1	3.63453e-12	0.51188	0.891	0.581	8.27619e-08	Ast
SLC30A10	5.11324e-20	0.511606	0.961	0.801	1.16434e-15	Ast
ZEB2	3.83382e-24	0.505548	1	1	8.72999e-20	Ast
ST6GAL1	5.41705e-20	0.501198	0.508	0.085	1.23352e-15	Ast
ZRANB1	4.58738e-18	-0.50227	0.125	0.593	1.04459e-13	Ast
IL6ST	1.45225e-26	-0.502601	1	1	3.30693e-22	Ast
REPS1	1.34614e-25	-0.507392	1	1	3.0653e-21	Ast
LAMP1	1.21814e-19	-0.508147	0.172	0.667	2.77383e-15	Ast
GABBR1	1.21014e-30	-0.5084	0.977	1	2.7556e-26	Ast
CHPT1	2.98317e-19	-0.509612	1	1	6.79298e-15	Ast
DCHS2	1.27072e-11	-0.512281	0.312	0.659	2.89357e-07	Ast
SLITRK2	6.4094e-20	-0.514274	0.164	0.663	1.45948e-15	Ast
ATAD1	3.07046e-20	-0.515167	0.172	0.675	6.99174e-16	Ast
TRIL	3.02596e-19	-0.516917	0.25	0.732	6.8904e-15	Ast
SLC1A3	2.79541e-13	-0.523218	1	1	6.36542e-09	Ast
STK17B	1.29313e-14	-0.52423	0.195	0.626	2.94458e-10	Ast
POU3F2	4.08804e-19	-0.524392	0.094	0.573	9.30887e-15	Ast
EFCAB14	7.52097e-19	-0.524392	0.094	0.569	1.7126e-14	Ast
TMEM150C	1.82073e-23	-0.524416	0.227	0.764	4.14597e-19	Ast
AHCYL1	2.79587e-23	-0.524512	1	1	6.36648e-19	Ast
ACADVL	2.48345e-23	-0.526971	0.219	0.756	5.65506e-19	Ast
MT2A	2.14377e-22	-0.528179	0.797	0.98	4.88157e-18	Ast
CARMIL1	7.76484e-19	-0.528761	1	1	1.76813e-14	Ast
EDNRB	3.05134e-18	-0.529183	0.414	0.821	6.9482e-14	Ast
GPR37L1	1.52265e-15	-0.529718	0.938	0.98	3.46722e-11	Ast
LIFR	1.42337e-32	-0.531241	1	1	3.24115e-28	Ast
PLXNB2	3.66276e-19	-0.531417	0.055	0.524	8.34048e-15	Ast
ELMO2	2.74376e-20	-0.534239	0.117	0.618	6.24781e-16	Ast
EWSR1	3.70178e-25	-0.535064	0.234	0.789	8.42933e-21	Ast
MMP28	4.91128e-23	-0.535765	0.234	0.772	1.11835e-18	Ast
TMEM132A	1.78549e-21	-0.536026	0.172	0.691	4.06574e-17	Ast
INTU	9.45029e-30	-0.537049	1	1	2.15193e-25	Ast
LRRC8A	3.1144e-25	-0.53944	0.625	0.972	7.0918e-21	Ast
TTYH1	3.11922e-22	-0.540831	1	0.996	7.10278e-18	Ast
PIK3C2A	9.80165e-28	-0.541103	1	1	2.23193e-23	Ast
PMP2	3.54397e-20	-0.542912	0.094	0.589	8.06998e-16	Ast
F3	2.19293e-18	-0.543293	0.836	0.976	4.99351e-14	Ast
B4GALNT4	3.29905e-25	-0.543573	0.219	0.776	7.51227e-21	Ast
RIDA	3.55004e-20	-0.546724	0.055	0.541	8.08379e-16	Ast
EDEM3	1.10433e-22	-0.548472	0.156	0.691	2.51468e-18	Ast
TM2D1	2.55916e-20	-0.549817	0.047	0.533	5.82746e-16	Ast
FTL	1.23636e-19	-0.551199	0.977	1	2.81532e-15	Ast
CPNE3	5.40314e-21	-0.555643	0.07	0.573	1.23035e-16	Ast
IL17D	3.18801e-26	-0.556148	0.211	0.78	7.25942e-22	Ast
CAPN2	8.8475e-31	-0.557914	0.281	0.874	2.01466e-26	Ast
SRP9	2.25364e-21	-0.56248	0.062	0.569	5.13177e-17	Ast
ACSL3	3.95493e-33	-0.566771	1	1	9.00578e-29	Ast
MYORG	8.66281e-21	-0.567094	0.023	0.508	1.97261e-16	Ast
ACP6	4.05368e-25	-0.569636	0.164	0.728	9.23063e-21	Ast
CSPG5	1.63306e-21	-0.570478	0.07	0.581	3.71863e-17	Ast
OAF	3.93237e-22	-0.572059	0.258	0.772	8.9544e-18	Ast
LTBP3	9.01388e-22	-0.572059	0.039	0.545	2.05255e-17	Ast
PTTG1IP	6.11372e-34	-0.575061	0.312	0.919	1.39216e-29	Ast
FAM198B	2.20972e-21	-0.581862	0.188	0.715	5.03175e-17	Ast
MT1E	1.84769e-20	-0.582261	0.211	0.711	4.20738e-16	Ast
FAM199X	9.31328e-23	-0.58929	0.008	0.516	2.12073e-18	Ast
EPHX1	6.18189e-26	-0.592074	0.594	0.955	1.40768e-21	Ast
TAPBP	3.62982e-23	-0.593918	0.023	0.545	8.26547e-19	Ast
SOX9	5.69391e-22	-0.597804	1	1	1.29656e-17	Ast
SLC1A4	8.18547e-26	-0.597837	0.602	0.955	1.86391e-21	Ast
TSPAN7	6.58761e-26	-0.599635	0.336	0.866	1.50006e-21	Ast
SPOCK2	3.88665e-25	-0.601518	0.117	0.683	8.85029e-21	Ast
CLDN10	4.24353e-22	-0.602852	0.484	0.902	9.66295e-18	Ast
HEPACAM	3.03889e-29	-0.60509	0.992	0.996	6.91986e-25	Ast
DKK3	2.62095e-31	-0.60588	1	1	5.96817e-27	Ast
EIF4EBP2	3.47125e-27	-0.621838	0.102	0.691	7.90439e-23	Ast
VIM	1.87314e-20	-0.622908	0.734	0.923	4.26533e-16	Ast
PSAP	7.39576e-32	-0.6261	1	1	1.68409e-27	Ast
S1PR1	3.14778e-23	-0.628542	0.086	0.626	7.16782e-19	Ast
FBXL3	4.29822e-31	-0.629303	0.148	0.776	9.78747e-27	Ast
BAG3	3.21512e-26	-0.631879	0.07	0.646	7.32115e-22	Ast
FAM204A	5.92506e-31	-0.632533	0.141	0.768	1.3492e-26	Ast
ITGA7	1.27158e-33	-0.632862	0.18	0.825	2.89551e-29	Ast
TMBIM6	3.17551e-35	-0.633241	1	1	7.23095e-31	Ast
LDHB	6.61743e-40	-0.636462	0.258	0.927	1.50686e-35	Ast
PRNP	6.47057e-32	-0.640705	1	1	1.47341e-27	Ast
GABRG1	3.09597e-27	-0.642448	0.836	0.996	7.04983e-23	Ast
LAPTM4A	1.3594e-28	-0.649451	0.07	0.675	3.09549e-24	Ast
NTRK2	2.73357e-30	-0.65198	1	1	6.22461e-26	Ast
SELENOT	2.30495e-27	-0.653675	0	0.573	5.2486e-23	Ast
ZFYVE21	2.32421e-33	-0.655654	0.133	0.785	5.29245e-29	Ast
TMEM94	4.41447e-34	-0.665638	0.125	0.785	1.00522e-29	Ast
PON2	1.86728e-35	-0.66578	1	1	4.25198e-31	Ast
ALDH6A1	1.02851e-30	-0.67026	0.07	0.699	2.34202e-26	Ast
MLC1	2.50724e-24	-0.675807	0.727	0.951	5.70924e-20	Ast
GLUD1	6.59904e-36	-0.68028	1	1	1.50267e-31	Ast
SERPINE2	1.05869e-28	-0.684005	0.992	1	2.41075e-24	Ast
TMEM47	3.53607e-29	-0.684268	0.578	0.976	8.05199e-25	Ast
CKB	1.73966e-25	-0.684883	1	1	3.96138e-21	Ast
GPRC5B	1.36883e-34	-0.688537	1	0.996	3.11696e-30	Ast
CD81	2.62904e-29	-0.690101	0.992	1	5.9866e-25	Ast
BCAN	1.74077e-29	-0.706865	0.141	0.76	3.9639e-25	Ast
LINC00499	1.67593e-13	-0.723606	0.914	0.939	3.81627e-09	Ast
ETNPPL	8.53641e-20	-0.733332	0.984	0.992	1.94382e-15	Ast
PPP1R1B	2.14799e-25	-0.738852	0.281	0.813	4.8912e-21	Ast
TUBB2B	1.47251e-25	-0.748996	0.461	0.894	3.35305e-21	Ast
MT3	3.27611e-29	-0.752072	0.992	0.996	7.46002e-25	Ast
EZR	5.70791e-35	-0.757925	0.344	0.943	1.29975e-30	Ast
ALDH2	3.34421e-37	-0.764439	0.062	0.764	7.61511e-33	Ast
HTRA1	2.15836e-30	-0.765197	0.977	0.984	4.9148e-26	Ast
HLA-A	1.84332e-32	-0.765305	0.055	0.711	4.19743e-28	Ast
ATP1A2	5.57386e-30	-0.773426	1	1	1.26922e-25	Ast
GJB6	8.27663e-33	-0.789289	0.094	0.756	1.88467e-28	Ast
TPP1	3.30074e-37	-0.866223	0.164	0.862	7.51612e-33	Ast
GLUL	6.53926e-24	-0.904556	0.992	1	1.48905e-19	Ast
FAM171B	9.43603e-35	-0.919162	1	1	2.14868e-30	Ast
ITM2C	9.30113e-34	-0.937493	0.961	0.988	2.11796e-29	Ast
STOM	4.37256e-38	-0.97973	0.266	0.919	9.95676e-34	Ast
METTL7A	5.54651e-36	-0.995857	0.938	0.992	1.263e-31	Ast
SPARCL1	5.88414e-37	-1.09637	1	1	1.33988e-32	Ast
ATP1B2	2.59643e-35	-1.10964	0.945	0.988	5.91233e-31	Ast
AGT	1.30694e-39	-1.11131	0.336	0.951	2.97603e-35	Ast
CST3	4.76591e-28	-1.12209	0.992	1	1.08524e-23	Ast
CLU	1.1963e-36	-1.22122	1	1	2.7241e-32	Ast
CPE	3.59056e-42	-1.29108	1	1	8.17607e-38	Ast
AQP4	1.79508e-37	-1.32569	1	1	4.08758e-33	Ast
APOE	5.31515e-38	-1.38526	0.992	0.996	1.21031e-33	Ast
GJA1	1.64675e-42	-1.49338	1	0.996	3.74981e-38	Ast
Hippocampus vs Frontal cortex
gene	p_val	avg_log2FC	Hippocampus	Frontal Cortex	FDR	Cell type
PLCB1	4.26123e-25	0.750292	0.996	1	9.70325e-21	Ast
DPP10	1.62178e-07	0.673755	0.947	0.964	0.00369297	Ast
CTNNA2	1.04548e-24	0.634819	1	1	2.38065e-20	Ast
EGLN3	4.78711e-19	0.568233	0.996	0.991	1.09007e-14	Ast
ALDH1A1	1.37883e-13	0.536826	0.776	0.482	3.13973e-09	Ast
COL21A1	4.36257e-16	0.532113	0.634	0.237	9.93401e-12	Ast
FLRT2	3.54416e-20	0.510255	0.996	0.996	8.07041e-16	Ast
ITM2C	3.97678e-13	-0.500742	0.988	0.996	9.05553e-09	Ast
COX4I1	4.64291e-28	-0.513671	0.057	0.509	1.05724e-23	Ast
HSP90AA1	4.73307e-34	-0.515093	0.996	1	1.07777e-29	Ast
EID1	6.1598e-27	-0.51703	0.073	0.522	1.40265e-22	Ast
SNX3	2.96356e-28	-0.518305	0.069	0.531	6.74832e-24	Ast
EIF4A2	4.28337e-28	-0.524726	0.22	0.723	9.75366e-24	Ast
CALM1	1.15611e-28	-0.528786	1	1	2.63259e-24	Ast
DBI	1.74818e-28	-0.537117	0.126	0.616	3.98077e-24	Ast
EEF1A1	3.72397e-35	-0.538914	0.431	0.946	8.47985e-31	Ast
MAP1B	1.30735e-18	-0.542399	0.411	0.799	2.97697e-14	Ast
PRRX1	2.42712e-21	-0.544922	0.484	0.875	5.52679e-17	Ast
MALAT1	9.16359e-38	-0.547157	1	1	2.08664e-33	Ast
PCDH9-AS2	1.25754e-24	-0.550197	0.382	0.821	2.86355e-20	Ast
PTMA	2.62197e-30	-0.552568	0.236	0.759	5.9705e-26	Ast
CRYAB	6.58848e-31	-0.555491	0.37	0.871	1.50026e-26	Ast
MT3	2.95323e-19	-0.55678	0.996	1	6.72481e-15	Ast
YWHAQ	2.43573e-33	-0.567147	0.118	0.656	5.54639e-29	Ast
DLC1	7.94982e-19	-0.584928	0.959	0.996	1.81025e-14	Ast
PTPRD	3.6451e-10	-0.609552	0.293	0.562	8.30025e-06	Ast
SERF2	5.80514e-38	-0.613351	0.045	0.594	1.32189e-33	Ast
TUBA1A	2.69208e-35	-0.621247	0.264	0.826	6.13015e-31	Ast
TPT1	2.03476e-39	-0.622866	0.102	0.692	4.63336e-35	Ast
CST3	5.61126e-13	-0.62406	1	1	1.27774e-08	Ast
APOO	2.25352e-43	-0.639464	0.146	0.781	5.13149e-39	Ast
TMSB4X	7.93665e-38	-0.655582	0.289	0.871	1.80725e-33	Ast
MT2A	2.32232e-31	-0.726838	0.98	1	5.28815e-27	Ast
HEPN1	7.29925e-28	-0.730829	0.447	0.821	1.66211e-23	Ast
ZIC1	8.78991e-49	-0.734732	0.061	0.723	2.00155e-44	Ast
APOE	1.22969e-20	-0.758479	0.996	1	2.80012e-16	Ast
MT1G	2.88666e-28	-0.843573	0.341	0.799	6.57322e-24	Ast
FTL	6.50574e-42	-1.08642	1	1	1.48142e-37	Ast
FTH1	4.04399e-45	-1.18731	1	1	9.20857e-41	Ast
LRRTM4	2.09314e-29	-1.36623	0.305	0.772	4.76628e-25	Ast

## Sheet: DGE Microglia
Supp. Table 8. Lists of different gene expression (DGE) in microglia between regions. Occipital vs Frontal, Occipital vs Hippocampus and Frontal vs Hippocampus comparisons were performed. DGEs were determined using the Wilcoxon rank sum test with a FDR-corrected P value ≤ 0.01 and a logFC threshold of ±0.5. Note that some P-values and FDR are < 0 because they are smaller than the R limit of 2.225…
Occipital vs Frontal Cortex
gene	p_val	avg_log2FC	Occipital	Frontal Cortex	p_val_adj	Cell type
AC105402.3	6.12621e-06	1.62371	0.981	1	0.1395	Mic
AC244021.1	8.93999e-07	1.22141	1	1	0.0203573	Mic
ARHGAP24	1.84044e-15	1.18294	1	1	4.19087e-11	Mic
XACT	0.0038262	1.15593	0.63	0.379	1	Mic
SLC27A6	3.23645e-05	1.10043	0.648	0.398	0.736971	Mic
DSCAM	8.19262e-12	1.05535	1	1	1.86554e-07	Mic
PLCL1	5.33951e-05	0.944158	0.833	0.971	1	Mic
CPM	1.90046e-07	0.920071	1	1	0.00432755	Mic
ARHGAP15	3.31167e-15	0.858981	1	1	7.541e-11	Mic
FYB1	1.71208e-13	0.849602	1	1	3.89858e-09	Mic
KCNIP1	2.44296e-07	0.845253	1	0.99	0.00556286	Mic
GLDN	3.00112e-05	0.839529	1	1	0.683385	Mic
NHSL1	3.69242e-07	0.833381	1	1	0.008408	Mic
DLEU7-AS1	1.27391e-13	0.799701	1	0.99	2.90082e-09	Mic
RASGEF1C	6.79997e-05	0.785936	0.759	0.495	1	Mic
DLG2	0.0982382	0.755088	0.759	0.942	1	Mic
MTRNR2L12	4.10294e-05	0.751041	0.685	0.476	0.934281	Mic
TBXAS1	8.61038e-16	0.723111	1	1	1.96067e-11	Mic
BNC2	1.16246e-07	0.712556	1	1	0.00264704	Mic
DPYD	7.39514e-06	0.710586	1	1	0.168395	Mic
FHIT	0.000113752	0.707006	1	1	1	Mic
ALCAM	0.000146671	0.68691	1	1	1	Mic
RTTN	0.461119	0.686661	1	1	1	Mic
DHFR	4.7455e-05	0.681999	0.926	0.951	1	Mic
CPVL	3.30333e-13	0.672446	1	0.99	7.52201e-09	Mic
AC074327.1	1.64115e-05	0.658533	1	1	0.373706	Mic
SFMBT2	4.37183e-08	0.648798	1	1	0.00099551	Mic
IL1RAPL1	0.705648	0.646636	0.63	0.883	1	Mic
PCDH9	0.378273	0.641193	0.778	0.971	1	Mic
AOAH	7.80596e-15	0.626922	1	1	1.7775e-10	Mic
ADAM28	9.70159e-10	0.621492	1	1	2.20915e-05	Mic
FP671120.1	1.26924e-11	0.621273	1	1	2.8902e-07	Mic
ITGAX	1.0999e-10	0.620526	0.981	0.893	2.50458e-06	Mic
ST6GALNAC3	0.00996595	0.619375	1	1	1	Mic
FAM149A	0.00135522	0.618247	1	1	1	Mic
ANKRD44	4.42713e-07	0.597249	1	1	0.010081	Mic
ELMO1	1.6927e-17	0.588092	1	1	3.85445e-13	Mic
ZNF804A	0.00479639	0.582885	0.593	0.379	1	Mic
FRMD4A	1.18992e-06	0.581647	1	1	0.0270956	Mic
MS4A14	2.00492e-11	0.580539	0.759	0.214	4.5654e-07	Mic
PRAM1	5.04013e-13	0.580539	0.815	0.214	1.14769e-08	Mic
ARHGAP22	1.93523e-09	0.578636	1	1	4.40671e-05	Mic
DOCK8	1.71251e-08	0.570416	1	1	0.000389956	Mic
LRRC4C	0.659658	0.569043	0.667	0.913	1	Mic
AC008691.1	0.136092	0.56146	0.815	0.777	1	Mic
NCKAP1L	1.29317e-11	0.559311	0.981	1	2.94467e-07	Mic
KYNU	4.02544e-09	0.557705	0.963	0.893	9.16633e-05	Mic
KLHL6	6.30289e-07	0.557218	0.722	0.35	0.0143523	Mic
PLXDC2	9.83907e-12	0.556983	1	1	2.24046e-07	Mic
CSGALNACT1	1.47079e-11	0.537215	1	1	3.34914e-07	Mic
OXR1	0.000378285	0.535827	1	1	1	Mic
AC066613.2	0.0165658	0.535353	0.981	0.874	1	Mic
HS3ST4	8.49377e-05	0.53436	1	1	1	Mic
DOCK4	1.27017e-06	0.530758	1	1	0.0289229	Mic
CPA6	3.74456e-06	0.526589	1	0.99	0.0852674	Mic
CSMD1	0.823837	0.525974	0.611	0.767	1	Mic
CCND3	1.14924e-08	0.523221	1	1	0.000261694	Mic
LINC02232	0.000178477	0.503137	1	1	1	Mic
INPP5D	7.8346e-10	0.50277	1	1	1.78402e-05	Mic
EPSTI1	0.00078762	0.5025	0.852	0.816	1	Mic
RNF125	1.56447e-09	0.501469	0.741	0.243	3.56245e-05	Mic
RBFOX1	0.397167	0.501309	0.556	0.641	1	Mic
EID1	2.26121e-08	-0.507672	0.093	0.553	0.0005149	Mic
TMEM59	3.26373e-14	-0.507919	0.352	0.922	7.43184e-10	Mic
SRSF10	7.55111e-12	-0.50896	0.296	0.845	1.71946e-07	Mic
TUBA1A	1.59098e-12	-0.513172	0.333	0.883	3.62283e-08	Mic
EEF1D	7.96717e-09	-0.519048	0.111	0.592	0.00018142	Mic
TMSB10	1.2273e-09	-0.521179	0.759	1	2.79467e-05	Mic
HMGN1	5.24438e-12	-0.522105	0.278	0.835	1.1942e-07	Mic
BIN1	2.76876e-08	-0.525778	1	1	0.000630474	Mic
PPP2CB	1.81811e-12	-0.529718	0.278	0.845	4.14001e-08	Mic
PKM	4.16712e-16	-0.536774	0.352	0.951	9.48895e-12	Mic
SUB1	5.19535e-09	-0.537156	0.037	0.505	0.000118303	Mic
NCL	4.12976e-09	-0.539278	0.056	0.534	9.40387e-05	Mic
PPA1	8.51262e-14	-0.546434	0.296	0.883	1.93841e-09	Mic
TUBA1B	6.14118e-14	-0.547416	1	1	1.39841e-09	Mic
DYNLL1	1.35808e-12	-0.547996	0.315	0.874	3.09248e-08	Mic
PEA15	1.37085e-08	-0.54838	0.056	0.515	0.000312155	Mic
HSPA5	8.15004e-13	-0.552421	0.37	0.913	1.85584e-08	Mic
CD14	7.04829e-09	-0.555012	0.556	0.922	0.000160497	Mic
FAU	1.03255e-09	-0.560783	0.093	0.602	2.35122e-05	Mic
SQSTM1	1.43568e-10	-0.563914	0.13	0.67	3.2692e-06	Mic
HSPA9	4.28842e-14	-0.565887	0.259	0.864	9.76516e-10	Mic
EEF1A1	8.89171e-15	-0.571666	0.981	1	2.02473e-10	Mic
CD81	8.9042e-14	-0.575788	1	1	2.02757e-09	Mic
SKP1	3.3026e-12	-0.576182	0.185	0.767	7.52035e-08	Mic
CX3CR1	3.35583e-06	-0.588442	0.981	0.99	0.0764157	Mic
CNBP	1.82029e-12	-0.590953	0.167	0.757	4.14498e-08	Mic
REEP5	5.04013e-13	-0.591949	0.185	0.786	1.14769e-08	Mic
YBX1	2.02211e-14	-0.593848	0.222	0.845	4.60456e-10	Mic
SERF2	1.04358e-14	-0.594755	0.241	0.864	2.37633e-10	Mic
VSIG4	9.48121e-10	-0.595402	0.944	0.99	2.15897e-05	Mic
FCGR3A	6.62541e-08	-0.600288	0.889	0.99	0.00150867	Mic
TUBB	9.93304e-11	-0.608955	0.019	0.544	2.26185e-06	Mic
CFL1	9.04875e-15	-0.623906	0.222	0.854	2.06049e-10	Mic
ACTB	5.43988e-18	-0.650645	1	1	1.23871e-13	Mic
ACTG1	1.06123e-14	-0.670223	0.574	1	2.41654e-10	Mic
C1QA	4.94609e-09	-0.670273	0.852	0.981	0.000112627	Mic
B2M	4.68109e-15	-0.687701	1	1	1.06593e-10	Mic
HSPA8	4.75068e-13	-0.687907	0.019	0.621	1.08178e-08	Mic
SPP1	1.90898e-05	-0.70542	1	1	0.434695	Mic
MALAT1	3.67019e-15	-0.709132	1	1	8.3574e-11	Mic
TMEM163	0.000254981	-0.722612	0.963	1	1	Mic
HLA-DRA	2.69658e-12	-0.753953	0.963	0.99	6.14038e-08	Mic
CST3	9.40386e-12	-0.757239	0.944	1	2.14135e-07	Mic
C1QB	2.08909e-11	-0.762153	1	1	4.75707e-07	Mic
SRP14	1.56295e-17	-0.768827	0.037	0.757	3.55899e-13	Mic
C1QC	1.24045e-12	-0.846464	0.981	1	2.82464e-08	Mic
C9orf84	1.58308e-11	-0.864456	0.019	0.583	3.60484e-07	Mic
FTH1	3.37307e-17	-0.909188	1	1	7.68081e-13	Mic
TMSB4X	9.14277e-20	-0.95051	1	1	2.0819e-15	Mic
APOE	3.7559e-16	-1.04756	1	1	8.55255e-12	Mic
FTL	7.335e-18	-1.13203	1	1	1.67025e-13	Mic
Occipital vs Hippocampus
gene	p_val	avg_log2FC	Occipital	Hippocampus	p_val_adj	Cell type
AC105402.3	1.46435e-09	1.71661	0.981	0.981	3.33447e-05	Mic
SLC27A6	7.22861e-10	1.23748	0.648	0.266	1.64603e-05	Mic
PCDH9	2.94696e-06	1.20869	0.778	0.522	0.0671053	Mic
IL1RAPL1	8.13052e-08	1.19172	0.63	0.329	0.0018514	Mic
MAGI2	5.3914e-07	1.11379	0.796	0.614	0.0122768	Mic
PLCL1	2.65632e-08	1.04888	0.833	0.551	0.00060487	Mic
XACT	0.0101528	0.985521	0.63	0.449	1	Mic
RBFOX1	3.61068e-07	0.985394	0.556	0.251	0.00822189	Mic
AC244021.1	3.50259e-05	0.974126	1	1	0.797576	Mic
PTPRD	4.18091e-08	0.973576	0.741	0.459	0.000952035	Mic
CTNNA3	2.042e-06	0.942681	0.667	0.377	0.0464984	Mic
CSMD1	0.000110021	0.892503	0.611	0.386	1	Mic
MTRNR2L12	2.86501e-09	0.875864	0.685	0.324	6.52391e-05	Mic
DLG2	2.93725e-05	0.869301	0.759	0.536	0.668841	Mic
RNF220	1.02406e-08	0.852626	0.5	0.164	0.000233188	Mic
NRXN3	5.44477e-07	0.84549	0.5	0.198	0.0123983	Mic
NRXN1	6.39931e-06	0.844036	0.611	0.367	0.145719	Mic
NRG3	1.30965e-05	0.834491	0.611	0.348	0.298221	Mic
LRRC4C	5.06456e-07	0.830724	0.667	0.353	0.0115325	Mic
SYT1	0.000243968	0.817136	0.611	0.44	1	Mic
LRP1B	2.53524e-06	0.809932	0.537	0.246	0.05773	Mic
NCAM2	9.16712e-06	0.797097	0.556	0.3	0.208744	Mic
PPP2R2B	6.16048e-05	0.767056	0.833	0.768	1	Mic
DHFR	3.98924e-08	0.758027	0.926	0.826	0.00090839	Mic
NLGN1	3.52736e-06	0.757661	0.519	0.246	0.0803215	Mic
RORA	0.000106332	0.755	0.611	0.401	1	Mic
ANK3	1.45471e-06	0.754599	0.685	0.425	0.0331253	Mic
LSAMP	9.67059e-06	0.753816	0.667	0.42	0.220209	Mic
PTPRK	6.10351e-07	0.753682	0.574	0.271	0.0138983	Mic
IQCJ-SCHIP1	4.18431e-05	0.731367	0.5	0.251	0.952809	Mic
PDE1C	1.36227e-09	0.730282	0.5	0.145	3.10203e-05	Mic
NTM	2.1948e-07	0.722563	0.667	0.343	0.00499777	Mic
CDH20	1.20317e-05	0.689428	0.5	0.242	0.273974	Mic
GPM6A	0.000372909	0.684235	0.667	0.512	1	Mic
TMTC2	5.12843e-07	0.679357	0.667	0.333	0.0116779	Mic
FRMD5	1.98019e-06	0.673361	0.537	0.251	0.0450909	Mic
AC008691.1	0.00149473	0.666564	0.815	0.546	1	Mic
ADARB2	3.24481e-09	0.625623	0.5	0.145	7.38875e-05	Mic
PITPNC1	2.03243e-05	0.624491	0.778	0.589	0.462804	Mic
RASGEF1C	7.27934e-05	0.616671	0.759	0.483	1	Mic
KAZN	5.49286e-09	0.613977	0.611	0.242	0.000125078	Mic
FP671120.1	2.32661e-14	0.601908	1	1	5.29792e-10	Mic
TTLL7	2.28132e-06	0.592149	0.574	0.29	0.051948	Mic
MBP	0.000133029	0.587871	1	1	1	Mic
SLC1A2	0.000279664	0.585392	0.704	0.512	1	Mic
MAP7	2.83853e-06	0.583268	0.63	0.372	0.0646361	Mic
MACROD2	0.00112839	0.571418	0.907	0.816	1	Mic
CACNA2D1	0.000246065	0.566045	0.574	0.386	1	Mic
PXK	4.41247e-10	0.564869	0.556	0.164	1.00476e-05	Mic
ANKS1B	1.76715e-06	0.559106	0.667	0.401	0.0402398	Mic
SOX5	0.000499518	0.55417	0.593	0.382	1	Mic
ZNF804A	2.81905e-06	0.550582	0.593	0.232	0.0641927	Mic
ASTN2	4.52061e-09	0.537349	0.519	0.155	0.000102939	Mic
SYNE1	3.34584e-07	0.531424	0.759	0.473	0.00761881	Mic
DMD	1.39182e-05	0.530135	0.63	0.382	0.316932	Mic
PDZD2	2.00433e-07	0.529391	0.5	0.179	0.00456405	Mic
FHIT	0.00186443	0.521624	1	1	1	Mic
ARHGAP24	2.44152e-05	0.512937	1	1	0.555958	Mic
HMGN1	1.22493e-14	-0.507465	0.278	0.816	2.78928e-10	Mic
B2M	1.08016e-13	-0.519251	1	0.995	2.45962e-09	Mic
KCTD12	7.99097e-10	-0.525933	0.981	0.995	1.81962e-05	Mic
C1QC	3.85917e-08	-0.531042	0.981	0.995	0.000878771	Mic
FCGBP	0.051927	-0.567508	0.5	0.623	1	Mic
CNBP	4.47767e-14	-0.567936	0.167	0.729	1.01961e-09	Mic
FTL	2.16064e-10	-0.583021	1	1	4.92e-06	Mic
HLA-DRA	2.97429e-09	-0.593302	0.963	0.971	6.77276e-05	Mic
APOE	6.06209e-14	-0.706359	1	1	1.3804e-09	Mic
Hippocampus vs Frontal cortex
gene	p_val	avg_log2FC	Hippocampus	Frontal Cortex	p_val_adj	Cell type
ARHGAP24	1.46571e-16	0.670004	1	1	3.33758e-12	Mic
GAA	4.81296e-20	0.595202	0.628	0.078	1.09596e-15	Mic
DSCAM	0.000988011	0.567169	0.995	1	1	Mic
SMAP2	3.66664e-18	0.555984	1	1	8.3493e-14	Mic
BMP2K	9.01461e-10	0.552885	1	1	2.05272e-05	Mic
ARHGAP22	3.79882e-18	0.551981	1	1	8.65029e-14	Mic
EPSTI1	9.85253e-10	0.542527	0.942	0.816	2.24352e-05	Mic
GNB4	6.76002e-18	0.539757	1	1	1.53932e-13	Mic
DLEU7-AS1	2.07447e-18	0.527294	0.995	0.99	4.72378e-14	Mic
ZNF267	3.77348e-16	0.526446	0.594	0.107	8.59259e-12	Mic
ATP5F1C	1.08675e-15	0.525027	0.551	0.078	2.47463e-11	Mic
SFMBT2	1.8374e-18	0.516664	1	1	4.18394e-14	Mic
PELI1	8.02562e-07	0.516576	1	1	0.0182751	Mic
KCNIP1	1.07198e-07	0.511772	0.99	0.99	0.00244102	Mic
DOCK8	1.21508e-15	0.505662	1	1	2.76687e-11	Mic
RTTN	0.00569187	0.505419	1	1	1	Mic
RNF125	1.35254e-12	0.504766	0.662	0.243	3.07987e-08	Mic
SORL1	5.40882e-18	0.504085	1	1	1.23164e-13	Mic
AC074327.1	3.03682e-07	0.503975	1	1	0.00691513	Mic
ATP8B4	1.1116e-16	0.500808	1	1	2.53123e-12	Mic
NRXN1	7.92045e-18	-0.500485	0.367	0.883	1.80357e-13	Mic
MAP7	2.20799e-20	-0.501096	0.372	0.922	5.02782e-16	Mic
CST3	7.46357e-13	-0.501751	1	1	1.69953e-08	Mic
EID1	2.09059e-18	-0.502366	0.097	0.553	4.76048e-14	Mic
SH3D19	8.75752e-18	-0.503488	0.164	0.65	1.99418e-13	Mic
NRG3	1.20397e-20	-0.504106	0.348	0.922	2.74156e-16	Mic
TRIM9	1.95807e-16	-0.504486	0.116	0.563	4.45872e-12	Mic
KDM5B	3.02858e-19	-0.506293	0.285	0.825	6.89637e-15	Mic
ZNF704	3.47939e-18	-0.508048	0.14	0.621	7.92292e-14	Mic
TTLL7	4.75983e-19	-0.508533	0.29	0.825	1.08386e-14	Mic
EIF5	1.01718e-18	-0.513522	0.217	0.738	2.31623e-14	Mic
DLGAP1	7.00758e-16	-0.514388	0.15	0.602	1.5957e-11	Mic
NLGN1	5.69947e-18	-0.514962	0.246	0.767	1.29783e-13	Mic
NAV1	1.60171e-21	-0.515296	0.338	0.913	3.64725e-17	Mic
PLP1	6.83261e-16	-0.515511	0.13	0.573	1.55585e-11	Mic
SELENOW	1.76132e-18	-0.516	0.256	0.777	4.01071e-14	Mic
C9orf84	7.49162e-09	-0.518326	0.261	0.583	0.000170592	Mic
NCAM1	7.33917e-19	-0.52156	0.657	0.99	1.6712e-14	Mic
UBB	2.89577e-20	-0.522656	0.271	0.825	6.59396e-16	Mic
NRXN3	7.69691e-17	-0.522686	0.198	0.699	1.75266e-12	Mic
PRICKLE2	1.67177e-20	-0.522865	0.068	0.534	3.80679e-16	Mic
NRCAM	1.36697e-20	-0.528755	0.338	0.903	3.11272e-16	Mic
SORBS2	4.22881e-21	-0.529407	0.063	0.534	9.62943e-17	Mic
NOVA1	6.45368e-20	-0.529552	0.217	0.757	1.46957e-15	Mic
LSAMP	2.2948e-23	-0.530206	0.42	0.971	5.2255e-19	Mic
PTPN13	2.15593e-18	-0.530548	0.232	0.748	4.90927e-14	Mic
DMD	1.27979e-19	-0.531407	0.382	0.913	2.91421e-15	Mic
RNMT	8.15554e-22	-0.536666	0.285	0.864	1.8571e-17	Mic
CADM2	3.49109e-16	-0.537166	0.198	0.709	7.94956e-12	Mic
SRP14	5.06934e-20	-0.537501	0.217	0.757	1.15434e-15	Mic
GRIP1	7.87737e-19	-0.543855	0.097	0.573	1.79376e-14	Mic
IL1RAPL1	4.87547e-20	-0.545082	0.329	0.883	1.11019e-15	Mic
COX4I1	7.46511e-21	-0.546013	0.13	0.65	1.69988e-16	Mic
ANKS1B	4.55056e-21	-0.548781	0.401	0.951	1.03621e-16	Mic
FTL	2.79202e-11	-0.549011	1	1	6.3577e-07	Mic
APBB2	5.51422e-21	-0.549063	0.155	0.689	1.25564e-16	Mic
TUBA1A	2.10349e-22	-0.550234	0.3	0.883	4.78986e-18	Mic
KALRN	5.40919e-21	-0.550992	0.266	0.825	1.23173e-16	Mic
CASC15	1.51648e-21	-0.551143	0.213	0.777	3.45317e-17	Mic
SCD5	5.82095e-24	-0.559527	0.3	0.913	1.32549e-19	Mic
USP54	6.72016e-22	-0.560065	0.179	0.738	1.53025e-17	Mic
SKP1	1.55258e-22	-0.566414	0.193	0.767	3.53538e-18	Mic
AKAP6	1.91223e-15	-0.566414	0.15	0.602	4.35435e-11	Mic
PCDH9	1.11346e-18	-0.567496	0.522	0.971	2.53546e-14	Mic
SYT11	4.71282e-23	-0.568245	0.087	0.612	1.07316e-18	Mic
SLAIN1	5.31747e-24	-0.569581	0.256	0.864	1.21084e-19	Mic
SGIP1	8.29363e-22	-0.569831	0.155	0.709	1.88854e-17	Mic
PDE1C	2.63598e-22	-0.5716	0.145	0.699	6.00239e-18	Mic
PHYHIPL	1.14397e-23	-0.572891	0.222	0.825	2.60493e-19	Mic
TMSB4X	8.86143e-19	-0.573333	1	1	2.01784e-14	Mic
NTM	7.38427e-24	-0.575937	0.343	0.942	1.68147e-19	Mic
CADPS	9.11925e-23	-0.579565	0.13	0.68	2.07654e-18	Mic
RIMS2	9.11925e-23	-0.579565	0.13	0.68	2.07654e-18	Mic
MT3	7.80103e-21	-0.579976	0.155	0.689	1.77637e-16	Mic
PTPRK	6.25432e-20	-0.581061	0.271	0.816	1.42417e-15	Mic
RORA	5.01747e-23	-0.582847	0.401	0.971	1.14253e-18	Mic
NEGR1	5.30541e-16	-0.589969	0.159	0.602	1.20809e-11	Mic
PDZD2	1.42547e-21	-0.590001	0.179	0.738	3.24594e-17	Mic
CCSER1	5.14108e-21	-0.598075	0.126	0.65	1.17067e-16	Mic
STMN1	2.7006e-26	-0.627833	0.087	0.66	6.14954e-22	Mic
PEBP1	1.27961e-26	-0.628475	0.256	0.893	2.9138e-22	Mic
MAP1B	6.23711e-20	-0.628924	0.517	0.981	1.42025e-15	Mic
DYNLL1	2.41418e-26	-0.630719	0.242	0.874	5.49732e-22	Mic
RTN1	2.33112e-20	-0.631477	0.106	0.612	5.30818e-16	Mic
GPM6A	4.0498e-22	-0.650052	0.512	0.981	9.2218e-18	Mic
SPARCL1	2.60525e-19	-0.661737	0.531	0.971	5.93241e-15	Mic
MAP2	1.21556e-17	-0.669405	0.256	0.786	2.76796e-13	Mic
MAGI2	4.10076e-20	-0.680486	0.614	0.981	9.33784e-16	Mic
PTPRD	4.32209e-21	-0.680626	0.459	0.981	9.84183e-17	Mic
ANK3	1.89738e-22	-0.68972	0.425	0.971	4.32054e-18	Mic
SNAP25	7.0461e-26	-0.713627	0.208	0.825	1.60447e-21	Mic
FTH1	8.741e-25	-0.738951	1	1	1.99041e-20	Mic
MALAT1	1.05406e-35	-0.844299	1	1	2.4002e-31	Mic
SYT1	4.81081e-24	-0.860945	0.44	0.961	1.09547e-19	Mic
